# Supplementary material for: Autism-associated miR-873 regulates ARID1B, SHANK3 and NRXN2 involved in neurodevelopment
Source: Transl Psychiatry. 2020 Dec 1;10:418. doi: 10.1038/s41398-020-01106-8 (PMC7708977; doi:10.1038/s41398-020-01106-8)
Supplement: Supplementary file 2 — Data Set 1 [file 41398_2020_1106_MOESM2_ESM.xlsx]

## Sheet: WT_miR-873 targets
Gene name	baseMean	log2FoldChange	lfcSE	stat	adjusted p-value
AATK	277.314	1.30403	0.178202	7.31769	2.256e-12
ABCA2	736.291	1.02071	0.154451	6.60861	2.75567e-10
ABCD1	163.848	1.21384	0.200373	6.05791	8.22451e-09
ABCG4	97.7971	1.479	0.217632	6.79588	8.05742e-11
ABHD14A	134.145	1.16642	0.206589	5.64611	8.67553e-08
ABHD14B	418.599	1.03885	0.147254	7.05482	1.4211e-11
ABHD15	132.207	1.02615	0.191847	5.34883	4.35575e-07
ABHD4	167.552	1.18431	0.185954	6.36882	1.26745e-09
ABL1	1061.14	1.03256	0.124128	8.31855	1.14303e-15
ABLIM1	2055.51	1.42741	0.146069	9.77215	3.18151e-21
ACACA	2028.79	1.43365	0.365078	3.92697	0.000271727
ACCN2	162.36	1.01264	0.196222	5.16066	1.13164e-06
ACE	194.043	1.23164	0.194181	6.34275	1.48812e-09
ACHE	99.6069	1.40091	0.227974	6.14508	4.90405e-09
ACOT7	2569.58	1.26001	0.144245	8.73523	3.62123e-17
ACTA2	611.896	1.76925	0.149374	11.8444	1.12722e-30
ACVRL1	28.0777	1.12519	0.353653	3.18162	0.00371767
ADAM15	656.363	1.17872	0.176679	6.67156	1.83377e-10
ADAT3	29.9434	1.4303	0.35331	4.04828	0.000169091
ADCK1	79.8978	1.01369	0.242855	4.17406	0.000102072
ADCK2	527.973	1.43143	0.14469	9.89308	9.98509e-22
ADCY9	230.922	1.00996	0.164709	6.13179	5.30476e-09
ADCYAP1R1	908.95	1.04028	0.128937	8.06817	8.29389e-15
ADM2	22.6942	1.11073	0.385127	2.88406	0.00909071
ADRBK1	731.501	1.59113	0.160695	9.90155	9.26011e-22
AES	6352.43	1.22776	0.146738	8.36707	7.66392e-16
AF086351	39.2972	1.45391	0.303353	4.79279	6.77378e-06
AF161365	21.1944	1.27426	0.38635	3.29821	0.00255041
AGAP2	576.006	1.20732	0.14545	8.30057	1.32065e-15
AGPAT1	2455.87	1.92042	0.126041	15.2365	5.4382e-50
AGPAT3	594.173	1.04655	0.145233	7.20601	4.93905e-12
AGRN	370.195	1.01282	0.158913	6.37346	1.23309e-09
AGTRAP	165.01	1.47665	0.221892	6.65482	2.04282e-10
AHCYL2	474.495	1.23743	0.156443	7.90976	2.82108e-14
AHDC1	485.613	1.43693	0.148312	9.68857	6.92821e-21
AK000470	136.986	1.12845	0.203568	5.54335	1.53944e-07
AK024248	550.16	1.48763	0.184883	8.04632	9.80616e-15
AK025975	24.4523	1.03083	0.356486	2.89165	0.00888262
AK055254	36.0385	1.28816	0.317459	4.05772	0.000162913
AK055386	234.498	1.70564	0.17574	9.70551	5.9361e-21
AK056211	34.3874	1.25987	0.315699	3.99072	0.000211859
AK056351	23.4221	2.40496	0.398386	6.03676	9.32445e-09
AK056490	78.2661	1.17594	0.242917	4.84089	5.38147e-06
AK057321	69.8418	1.44913	0.246479	5.87934	2.33382e-08
AK057681	18.6782	1.33014	0.41418	3.2115	0.00337322
AK092098	56.217	1.11409	0.275962	4.03709	0.000176716
AK094525	49.6944	1.07795	0.274324	3.92948	0.000269257
AK094621	283.243	1.08991	0.191116	5.70286	6.35277e-08
AK095700	54.7228	1.36166	0.278087	4.89653	4.16868e-06
AK097283	1375.75	1.15983	0.126157	9.1936	6.6236e-19
AK097803	79.555	1.35539	0.254703	5.32145	5.02096e-07
AK123675	1963.66	1.38792	0.123003	11.2837	6.33016e-28
AK123758	48.431	1.67189	0.290558	5.75405	4.78357e-08
AK123998	14.2106	1.5909	0.433336	3.67128	0.000708925
AK125489	8.28346	1.46657	0.493155	2.97385	0.00698397
AK126180	45.1366	1.20423	0.293254	4.10643	0.000134171
AK127026	28.3085	1.53258	0.357939	4.28168	6.53679e-05
AK127190	43.1956	1.83151	0.320465	5.71518	5.94915e-08
AK128439	55.5714	1.11058	0.263328	4.21749	8.54797e-05
AK128777	10.7216	1.44455	0.466213	3.09849	0.00481795
AK131521	3361.37	1.66746	0.115965	14.3789	1.13099e-44
AK308605	197.985	1.17027	0.171771	6.81299	7.18407e-11
AKNA	96.8222	1.11095	0.224132	4.95669	3.10844e-06
AKT1S1	863.201	1.3585	0.14758	9.20519	5.9605e-19
AL049935	323.294	1.27541	0.157734	8.08583	7.22224e-15
AL137655	54.9552	1.54464	0.287823	5.36662	3.96623e-07
AL357213	21.1706	1.12031	0.379037	2.95566	0.00735625
ALDOC	3003.77	1.20443	0.140607	8.56592	1.49134e-16
ALOX12B	17.9863	1.18338	0.393654	3.00615	0.00634115
ALPK3	13.2126	1.40819	0.44559	3.16028	0.00398439
ALPL	104.434	1.9078	0.230389	8.28079	1.55415e-15
AMH	674.791	1.75471	0.177269	9.89856	9.51216e-22
AMIGO3	51.2796	1.80055	0.299196	6.01796	1.04315e-08
ANGEL1	146.347	1.12277	0.210182	5.34189	4.51962e-07
ANKRD13B	1321.49	1.27003	0.122244	10.3893	7.711e-24
ANKRD34A	221.917	1.26251	0.180589	6.99109	2.2004e-11
ANO7	33.5188	1.50552	0.324228	4.6434	1.35014e-05
AP1B1	1108.29	1.12465	0.155908	7.2135	4.68027e-12
APBA3	123.525	1.27174	0.233723	5.44123	2.6668e-07
APC2	757.43	1.20866	0.148097	8.16129	4.0133e-15
APEX2	332.289	1.11773	0.201015	5.56042	1.40015e-07
APH1A	3824.45	1.69966	0.130802	12.9942	1.06348e-36
APLP1	1584.08	1.14742	0.140742	8.15266	4.27479e-15
APOBEC3C	31.9536	1.06376	0.319945	3.32481	0.00234771
APOBEC3F	83.2563	2.1985	0.267693	8.21275	2.67549e-15
APOC1	14.1233	1.88594	0.444432	4.24348	7.67734e-05
APOM	46.8	1.36845	0.289567	4.72586	9.26867e-06
AQP1	42.5692	1.34459	0.314446	4.27605	6.68775e-05
ARAF	386.124	1.60187	0.184716	8.67209	6.12955e-17
ARC	282.912	1.29929	0.189438	6.85868	5.29473e-11
ARHGAP1	530.907	1.64868	0.165734	9.94771	5.90412e-22
ARHGAP27	22.0742	1.0948	0.369913	2.95963	0.0072717
ARHGAP33	526.493	1.73734	0.148932	11.6654	8.90776e-30
ARHGDIA	1402.41	1.56767	0.145408	10.7812	1.39251e-25
ARHGDIB	22.0825	1.12766	0.366051	3.0806	0.00507366
ARL8A	843.01	1.13504	0.1477	7.68478	1.56557e-13
ARMC5	207.563	1.30945	0.19953	6.56267	3.69277e-10
ARMC7	204.887	1.45538	0.179796	8.09462	6.74118e-15
ARSB	327.548	1.50343	0.170946	8.79475	2.17971e-17
ASPDH	72.7282	1.77375	0.456786	3.88311	0.000322528
ATF7	553.268	1.39155	0.159837	8.70609	4.58084e-17
ATG13	681.738	1.45344	0.142743	10.1822	6.14317e-23
ATG2A	161.028	1.15141	0.190923	6.03076	9.66124e-09
ATG4D	368.862	1.30717	0.17192	7.60334	2.86712e-13
ATG9A	349.121	1.25642	0.153033	8.21012	2.72552e-15
ATN1	3548.43	1.87945	0.124383	15.1102	3.3545e-49
ATP13A2	428.687	1.43287	0.163706	8.75273	3.12048e-17
ATP1A3	5160.56	1.48297	0.12108	12.2478	1.02611e-32
ATP1B2	517.095	1.73205	0.187593	9.23304	4.69929e-19
ATP6V0C	26.4258	1.53034	0.386411	3.96041	0.000238632
ATP6V0E2	1012.51	1.31528	0.179221	7.33887	1.94311e-12
ATP8B3	48.01	1.15653	0.279695	4.13495	0.000119538
ATXN2L	3048.3	1.70899	0.118611	14.4084	7.911e-45
AURKB	2411.51	1.54618	0.145053	10.6594	4.9267e-25
AURKC	23.2473	1.38773	0.392217	3.53816	0.00114326
AX746478	32.7702	1.08806	0.338603	3.21338	0.00335476
AX746485	105.989	1.31538	0.251263	5.23506	7.80298e-07
AX746750	52.2882	1.67701	0.293018	5.72321	5.68298e-08
AX746995	109.627	1.0007	0.209202	4.78341	7.09001e-06
AX747140	112.025	1.16477	0.211902	5.49671	1.97488e-07
AX747372	65.0072	1.04954	0.247348	4.24318	7.68396e-05
AX747537	37.0513	2.21166	0.34111	6.48369	6.10081e-10
AX747577	82.8201	1.75044	0.236383	7.40509	1.20931e-12
AX748015	26.6256	1.18311	0.346979	3.40974	0.00176888
B3GNT7	15.9804	1.30666	0.420744	3.10559	0.00471008
B4GALT7	138.667	1.92357	0.207507	9.26989	3.41269e-19
BAG3	161.513	1.01223	0.188064	5.38235	3.65456e-07
BAG6	3460.66	1.03645	0.133998	7.73486	1.07101e-13
BAHCC1	439.193	1.06935	0.140081	7.63379	2.29302e-13
BAI1	251.509	1.14313	0.161234	7.08987	1.11261e-11
BBS5	152.909	1.18512	0.186746	6.34615	1.45695e-09
BC016143	245.93	1.50262	0.171466	8.76334	2.84614e-17
BC018166	34.0586	1.30992	0.313732	4.17528	0.000101623
BC018860	194617	1.1687	0.129724	9.00907	3.41757e-18
BC020343	18.4171	1.14803	0.393515	2.91736	0.00825065
BC021816	113.419	1.01296	0.213406	4.74664	8.41734e-06
BC023201	25.6149	1.01387	0.34967	2.8995	0.00868798
BC035465	20.2234	1.21949	0.3759	3.24418	0.00304227
BC036500	26.1528	1.15824	0.346793	3.33986	0.00223659
BC036921	27.227	1.0311	0.361402	2.85306	0.00993799
BC040700	24.9838	2.13953	0.389935	5.48688	2.07912e-07
BC040733	50.0751	2.23108	0.31133	7.16627	6.51436e-12
BC044310	15.0064	1.99976	0.465887	4.29238	6.25379e-05
BC053669	71.3824	1.3226	0.281436	4.69945	1.04352e-05
BC056407	72.9549	1.07901	0.23881	4.51827	2.35506e-05
BC096759	33.4904	1.03261	0.31892	3.23784	0.0031018
BCKDK	576.288	1.474	0.146784	10.042	2.39995e-22
BCL2L1	632.893	1.67525	0.141042	11.8777	7.84026e-31
BCL3	27.0523	1.41422	0.35757	3.9551	0.000243241
BCL7B	816.607	1.19965	0.142049	8.4453	4.058e-16
BCL9L	364.132	2.0756	0.164297	12.6332	9.75603e-35
BCORL1	350.541	1.46051	0.167305	8.72964	3.78902e-17
BEGAIN	1165.78	1.17848	0.127517	9.24179	4.37347e-19
BET1L	520.372	1.22855	0.138867	8.84692	1.40018e-17
BLOC1S3	89.5079	1.31659	0.242408	5.43129	2.81592e-07
BMP8A	19.9254	1.65762	0.39889	4.15559	0.00011006
BMP8B	55.3226	1.69898	0.275258	6.17233	4.18547e-09
BRD4	1338.24	1.95694	0.128066	15.2808	2.86482e-50
BRE	683.193	1.40417	0.130351	10.7722	1.5209e-25
BRSK2	540.223	1.05701	0.145739	7.25275	3.55555e-12
BSN	349.178	1.27005	0.161207	7.87837	3.59033e-14
BTBD2	2110.39	1.40932	0.140598	10.0238	2.8705e-22
C10orf140	149.595	1.10935	0.1847	6.00626	1.11492e-08
C10orf54	17.9828	1.21552	0.402281	3.02156	0.00605919
C11orf24	559.912	1.42948	0.147305	9.70417	5.99712e-21
C11orf49	648.349	1.04349	0.149796	6.96608	2.59738e-11
C11orf68	287.311	1.51146	0.173246	8.72437	3.9298e-17
C12orf10	985.55	1.25458	0.142512	8.80331	2.02406e-17
C12orf34	958.07	1.57678	0.134432	11.7292	4.30687e-30
C12orf53	1063.16	1.83686	0.145655	12.611	1.28117e-34
C15orf27	25.5614	1.78794	0.394478	4.53243	2.21408e-05
C15orf39	170.342	1.94957	0.199965	9.74956	3.91755e-21
C16orf5	660.25	1.64578	0.15448	10.6537	5.16996e-25
C16orf57	860.53	1.38204	0.126322	10.9406	2.57029e-26
C17orf103	268.809	1.56289	0.174768	8.94263	6.11083e-18
C17orf28	697.919	1.21533	0.152077	7.99152	1.50102e-14
C17orf62	495.428	1.61306	0.148089	10.8925	4.25992e-26
C17orf63	661.608	1.53082	0.172123	8.89376	9.37535e-18
C17orf65	96.934	1.15148	0.219903	5.23629	7.75583e-07
C17orf70	603.943	1.44901	0.17099	8.47426	3.18918e-16
C17orf97	19.0633	1.41751	0.419756	3.37699	0.00197803
C19orf24	185.598	1.59079	0.216943	7.33273	2.02664e-12
C19orf47	174.086	1.69301	0.184741	9.16425	8.59513e-19
C19orf54	270.397	1.65159	0.160351	10.2998	1.91745e-23
C19orf55	111.486	1.63459	0.226905	7.20385	5.01199e-12
C1orf144	124.649	1.01432	0.216568	4.68358	1.12397e-05
C1orf198	433.171	1.09591	0.156575	6.99926	2.08042e-11
C1orf201	167.415	1.10284	0.182236	6.0517	8.54147e-09
C1orf50	126.026	1.08038	0.253517	4.26158	7.10511e-05
C1orf85	286.664	1.20334	0.167557	7.18171	5.84651e-12
C1QL1	658.183	1.5114	0.174601	8.65628	7.01377e-17
C1QTNF1	117.99	1.33694	0.22659	5.90026	2.07259e-08
C1QTNF6	285.327	1.50275	0.170221	8.8282	1.6415e-17
C20orf112	1662	1.32512	0.122544	10.8134	9.94124e-26
C20orf132	77.429	1.43145	0.247883	5.77469	4.25516e-08
C20orf27	695.465	1.48593	0.181773	8.17467	3.61018e-15
C21orf56	176.266	1.99257	0.203724	9.78072	2.93193e-21
C21orf90	213.313	1.74529	0.218946	7.97131	1.75441e-14
C2orf18	599.604	2.17455	0.141181	15.4026	4.95586e-51
C2orf81	198.299	1.2643	0.190057	6.65224	2.07491e-10
C3orf39	247.308	1.57691	0.178206	8.84877	1.38015e-17
C4orf10	51.0094	1.41696	0.279683	5.06628	1.82282e-06
C4orf42	273.906	1.78295	0.165466	10.7753	1.47747e-25
C6orf226	99.212	1.68238	0.245877	6.84236	5.90345e-11
C7orf43	261.643	1.232	0.168481	7.31242	2.33762e-12
C8orf31	18.0046	1.62222	0.423107	3.83408	0.000386341
C8orf49	16.7453	1.70009	0.421253	4.0358	0.000177537
C8orf73	27.853	1.74832	0.352856	4.95476	3.13563e-06
C8orf82	251.743	1.24962	0.184012	6.79098	8.32731e-11
C9orf116	37.8937	1.12243	0.305314	3.67632	0.000695612
C9orf16	755.479	1.62351	0.331151	4.90262	4.044e-06
C9orf172	21.2992	1.29316	0.377781	3.42305	0.00169343
C9orf25	678.51	1.13184	0.14311	7.90891	2.8361e-14
C9orf7	169.468	1.07304	0.22772	4.71211	9.84004e-06
CABLES2	373.551	1.40522	0.152167	9.23471	4.63765e-19
CACNA1G	282.618	1.28624	0.157421	8.17068	3.71918e-15
CACNB3	920.237	1.29589	0.126271	10.2627	2.73547e-23
CACNG1	40.5692	1.44235	0.305444	4.72213	9.41382e-06
CACNG4	2904.71	1.15605	0.114372	10.1078	1.28018e-22
CACNG7	1364.51	1.32989	0.140855	9.44159	7.04468e-20
CALHM2	70.8998	1.29404	0.248118	5.21542	8.58683e-07
CALM3	5425.96	1.34842	0.113285	11.9029	5.88146e-31
CALY	215.754	1.4885	0.201734	7.37853	1.46928e-12
CAMK2N1	1465.63	1.1772	0.126341	9.31768	2.21136e-19
CAMK2N2	553.091	2.07933	0.155152	13.4019	5.8786e-39
CAMTA2	553.18	1.72652	0.155595	11.0963	4.94011e-27
CAPN1	666.585	1.03159	0.151765	6.79729	7.98699e-11
CAPN5	382.62	1.00461	0.153235	6.55603	3.85345e-10
CAPNS1	2665.04	1.02887	0.122768	8.38062	6.87983e-16
CARM1	1165.89	1.32255	0.135187	9.7831	2.87232e-21
CASKIN1	230.147	1.07401	0.174519	6.15411	4.66421e-09
CASP2	930.64	1.05273	0.149683	7.0331	1.64792e-11
CBX6	67.0452	1.23144	0.247559	4.97433	2.85537e-06
CCDC101	158.894	1.23439	0.196969	6.26692	2.35098e-09
CCDC120	243.97	1.58333	0.169028	9.36731	1.40166e-19
CCDC124	1518.74	1.02754	0.132191	7.77311	7.96865e-14
CCDC163P	59.4037	1.02962	0.281377	3.65921	0.000740442
CCDC92	1023.01	1.48288	0.178525	8.30629	1.26301e-15
CCDC97	405.03	1.46456	0.160794	9.10834	1.40434e-18
CCNF	1178.1	1.50375	0.136744	10.9968	1.42427e-26
CCNI	10750	2.08735	0.114719	18.1954	8.14465e-71
CCNK	1708.32	1.56002	0.152533	10.2274	3.89732e-23
CD248	185.361	1.90351	0.185296	10.2728	2.48383e-23
CD320	319.629	1.02673	0.188916	5.43483	2.76242e-07
CD68	7.07802	1.49087	0.51583	2.89024	0.00891959
CD81	2275.19	1.1432	0.157447	7.26087	3.36077e-12
CDC25B	2567.94	1.50811	0.131	11.5123	5.15218e-29
CDC37	2158.76	1.04372	0.127152	8.20845	2.75433e-15
CDC42EP1	30.4425	1.81432	0.357326	5.07749	1.72281e-06
CDC42EP2	73.2426	1.43349	0.270814	5.29326	5.80576e-07
CDC42EP4	1102.8	1.10556	0.132132	8.36709	7.66392e-16
CDH24	1056.73	1.24966	0.130779	9.55547	2.45117e-20
CDK16	2592.07	1.40096	0.127399	10.9966	1.42427e-26
CDK18	119.151	1.16402	0.20165	5.77249	4.30128e-08
CDK5R2	704.236	1.71959	0.13581	12.6617	6.8513e-35
CDR2L	575.023	1.30843	0.143578	9.11306	1.34766e-18
CDT1	1025.77	1.50462	0.15666	9.60437	1.53942e-20
CEBPA	29.2762	1.18503	0.363405	3.2609	0.00287769
CEBPB	153.073	1.51911	0.200842	7.56372	3.82854e-13
CELSR2	568.133	1.43621	0.143281	10.0237	2.8705e-22
CEND1	146.848	1.18819	0.208239	5.70589	6.24543e-08
CENPV	1795.28	1.33864	0.135486	9.88031	1.13089e-21
CHAMP1	1475.69	1.11442	0.134217	8.30316	1.2944e-15
CHCHD5	227.426	1.7488	0.201214	8.69126	5.19929e-17
CHMP1A	813.752	1.14308	0.17166	6.659	1.98751e-10
CHP	1757.61	1.47908	0.124616	11.8691	8.62907e-31
CHPF	524.785	1.52461	0.162874	9.36066	1.48881e-19
CHRNB2	491.754	1.06293	0.15236	6.97645	2.42607e-11
CHRNB4	398.192	1.67679	0.159723	10.4981	2.52642e-24
CHST5	22.4216	1.70015	0.390681	4.35177	4.8701e-05
CHST8	117.684	1.18503	0.222348	5.32962	4.81296e-07
CIB2	506.365	1.1587	0.158957	7.28938	2.74398e-12
CIC	857.851	1.51526	0.135743	11.1627	2.36876e-27
CIRBP-AS1	8.71407	1.49119	0.494508	3.01551	0.00616913
CLDN9	29.7196	1.41618	0.352378	4.01893	0.000189711
CLEC11A	69.3532	1.41537	0.281294	5.03165	2.15435e-06
CLIP3	4033.56	1.69058	0.172782	9.78445	2.84282e-21
CLN6	247.711	1.18144	0.182515	6.47312	6.53113e-10
CLPP	1155.3	1.58452	0.145953	10.8564	6.24152e-26
CLSTN3	551.154	1.5877	0.147737	10.7468	1.99492e-25
CLTB	551.901	1.0518	0.145051	7.25124	3.59119e-12
CMIP	1463.42	1.47574	0.169738	8.69423	5.07517e-17
CNIH2	702.001	1.81636	0.153283	11.8497	1.06495e-30
CNN2	107.113	1.94678	0.223077	8.72692	3.86258e-17
CNNM2	278.792	1.41662	0.160638	8.81867	1.76846e-17
CNNM3	441.828	1.12634	0.144055	7.81882	5.66179e-14
CNOT3	1178.34	1.75021	0.126414	13.8451	1.73294e-41
CNTFR	1455.85	1.43503	0.14829	9.67722	7.71978e-21
CNTN2	145.372	1.29095	0.19184	6.72934	1.2511e-10
COBRA1	699.838	1.10659	0.159624	6.93249	3.25615e-11
COL1A1	78.5106	1.17746	0.230381	5.11091	1.45414e-06
COQ4	275.708	1.23146	0.173184	7.11073	9.62242e-12
CORO7	155.795	1.46027	0.236215	6.18196	3.95831e-09
COTL1	143.986	1.28134	0.20242	6.33008	1.60385e-09
COX10	212.977	1.12945	0.166835	6.76983	9.59064e-11
COX4I2	32.2265	1.53831	0.341539	4.50404	2.50285e-05
COX6B2	11.3791	1.41137	0.460066	3.06774	0.00528171
CPLX1	1195.34	2.11398	0.123836	17.0707	1.7771e-62
CPNE2	325.558	1.12058	0.172871	6.48218	6.15645e-10
CPNE5	18.7074	1.3719	0.3966	3.45914	0.00150405
CR749689	65.3929	1.54142	0.260867	5.90885	1.97357e-08
CRAT	518.885	1.02503	0.161703	6.33894	1.51985e-09
CREB3L1	10.9313	1.80694	0.477708	3.78252	0.000468353
CRHR2	22.6925	1.32057	0.363783	3.63011	0.000821512
CRIP2	1662.75	2.06528	0.159645	12.9367	2.1785e-36
CRIPAK	148.859	1.40294	0.20116	6.97427	2.45847e-11
CRKL	103.176	1.09795	0.268583	4.08795	0.00014432
CRTC1	324.895	1.95102	0.163785	11.9121	5.30573e-31
CRTC2	1053.91	1.29191	0.126562	10.2077	4.74193e-23
CS	4819.37	1.25006	0.111597	11.2016	1.53742e-27
CSDC2	30.7791	1.28133	0.352581	3.63415	0.000809726
CSK	1142.88	1.40789	0.139406	10.0992	1.3732e-22
CSNK1E	1454.45	1.15465	0.127128	9.08257	1.77202e-18
CST3	704.398	2.19155	0.17744	12.3509	3.03668e-33
CTDNEP1	3782.72	1.91293	0.124466	15.3691	7.96926e-51
CTDSP1	506.148	1.6465	0.140318	11.734	4.12446e-30
CTF1	45.6205	1.40567	0.289893	4.84892	5.19202e-06
CTSA	227.375	1.19208	0.183636	6.49154	5.79673e-10
CTSD	567.086	1.30841	0.173678	7.53358	4.77396e-13
CTXN1	901.289	2.20472	0.194003	11.3644	2.63702e-28
CUTA	1391.29	1.10045	0.165608	6.6449	2.17455e-10
CX3CL1	94.357	1.60132	0.224784	7.12382	8.79146e-12
CYB5R3	951.876	1.41053	0.153031	9.2173	5.38039e-19
cytochrome_b	38048.1	1.46051	0.146624	9.96093	5.20193e-22
D43770	14.1543	1.3325	0.426218	3.12634	0.00442489
DAB2IP	573.396	1.08404	0.14117	7.67901	1.63531e-13
DAG1	324.949	1.56312	0.156878	9.96394	5.07926e-22
DAGLA	198.154	1.34717	0.183703	7.33339	2.01917e-12
DAP	669.815	1.35072	0.153768	8.78412	2.37586e-17
DAZAP2	1864.36	1.02962	0.143302	7.18494	5.72342e-12
DBF4B	616.723	1.85971	0.137026	13.572	6.8655e-40
DBH	1771.09	1.42929	0.136849	10.4443	4.39273e-24
DBNDD1	1930.78	2.30737	0.124324	18.5592	1.24494e-73
DBNDD2	764.52	1.19522	0.148924	8.02569	1.15122e-14
DCAKD	832.19	1.17041	0.150485	7.77754	7.7169e-14
DCX	3140.11	1.18123	0.129322	9.13398	1.1241e-18
DDA1	601.633	1.39865	0.149815	9.33589	1.8672e-19
DDAH1	2012.72	1.1014	0.135493	8.12884	5.13627e-15
DEDD	1023.05	1.02862	0.136039	7.56123	3.89732e-13
DEGS2	11.3991	1.51004	0.460035	3.28243	0.00268293
DENND1A	491.048	1.4371	0.143793	9.99424	3.81585e-22
DENND1C	111.325	1.40332	0.221364	6.33942	1.51642e-09
DFNB31	37.9867	1.06779	0.3117	3.4257	0.00167827
DHDDS	191.036	1.01442	0.177741	5.70729	6.19883e-08
DISP2	194.981	1.04421	0.176557	5.91428	1.91254e-08
DKFZp686J1569	362.021	1.19042	0.162831	7.31073	2.36141e-12
DKFZp761E198	34.6904	1.34307	0.321366	4.17925	0.000100103
DLG4	945.865	1.52594	0.139793	10.9158	3.33128e-26
DLGAP3	265.76	1.48123	0.166565	8.8928	9.43556e-18
DLGAP4	1848.3	1.4927	0.123158	12.1202	4.67991e-32
DLK1	16788.4	1.44341	0.145071	9.94967	5.80699e-22
DLK2	84.0591	2.01631	0.26236	7.68527	1.56174e-13
DLST	1342.86	1.03074	0.137175	7.51406	5.51348e-13
DMWD	189.718	1.41466	0.180665	7.83028	5.21466e-14
DNAJC30	114.77	1.67094	0.235986	7.08066	1.18509e-11
DNAJC4	406.551	1.29802	0.159188	8.15396	4.2361e-15
DNASE1L1	126.591	1.44486	0.202138	7.14792	7.40402e-12
DOC2B	47.2542	1.16476	0.2873	4.05415	0.000165201
DOT1L	954.297	1.4567	0.128737	11.3153	4.54003e-28
DPF2	802.281	1.59835	0.137841	11.5956	1.99141e-29
DPYSL4	856.268	1.00195	0.168421	5.94911	1.56049e-08
DPYSL5	2480.6	1.45586	0.118738	12.2611	8.92479e-33
DQ571357	5.34731	1.5723	0.534479	2.94175	0.00767247
DQ575010	28.352	1.5713	0.372957	4.2131	8.70756e-05
DQ584971	4.78943	2.13921	0.547109	3.91002	0.000290629
DQ594366	27.1655	1.24116	0.363487	3.41459	0.00174035
DQ595103	402.288	1.19862	0.181417	6.60701	2.78297e-10
DQ601342	36.3513	1.19534	0.310971	3.84389	0.000372784
DRAP1	900.858	1.0451	0.134797	7.75314	9.30149e-14
DRD2	391.5	1.81214	0.166057	10.9128	3.42646e-26
DRD4	17.335	1.42902	0.403947	3.53765	0.00114504
DSCR3	517.16	1.07301	0.152692	7.02728	1.71229e-11
DSTNP2	103.477	1.09818	0.219208	5.00977	2.39817e-06
DTX1	469.78	1.22731	0.150978	8.12908	5.1344e-15
DUSP7	449.203	1.30252	0.162925	7.99459	1.46863e-14
DUSP8	451.016	2.15044	0.15928	13.501	1.74808e-39
DVL3	2955.75	1.20192	0.126114	9.53044	3.11202e-20
DYRK1B	384.972	1.54036	0.161718	9.52503	3.26948e-20
E2F2	493.537	1.66288	0.144338	11.5208	4.69956e-29
EBF4	349.282	1.14322	0.155202	7.36602	1.60571e-12
EEF1A2	6833.55	1.20635	0.145841	8.27166	1.66923e-15
EEF2	22406.9	1.02889	0.112405	9.15349	9.47358e-19
EEF2K	834.809	2.06956	0.155097	13.3437	1.24701e-38
EEFSEC	376.352	1.34448	0.168222	7.9923	1.49389e-14
EFHD1	102.696	1.56352	0.222034	7.0418	1.55517e-11
EFHD2	226.314	1.09788	0.17956	6.11429	5.90589e-09
EFNA5	648.856	1.1235	0.139239	8.06884	8.26182e-15
EFNB3	972.719	1.3005	0.126836	10.2534	2.99246e-23
EFS	1076.22	1.26118	0.134366	9.38612	1.17573e-19
EGR1	1230.17	1.37536	0.353411	3.89167	0.000312033
EHD2	134.652	1.74898	0.202714	8.62786	8.92473e-17
EHD3	187.095	1.07032	0.181927	5.88327	2.28618e-08
EIF1AD	407.172	1.20622	0.152773	7.89554	3.14784e-14
EIF2AK1	9521.76	1.49084	0.115168	12.9449	1.97991e-36
EIF3L	10582.8	1.04807	0.112742	9.29618	2.70026e-19
EIF4EBP1	1882.92	1.15184	0.146056	7.88631	3.37922e-14
EIF5A	8675.64	1.25874	0.158891	7.92203	2.56367e-14
ELF4	176.795	1.19807	0.179903	6.65955	1.98212e-10
ELMO1	1696.37	1.55283	0.154521	10.0493	2.24821e-22
ELN	169.191	1.25897	0.201272	6.25505	2.53265e-09
ELOVL1	355.699	1.07253	0.155048	6.91741	3.59483e-11
EMP3	14.2543	1.22308	0.428226	2.85616	0.00985059
ENG	108.423	1.45251	0.225581	6.43896	8.14622e-10
EPB41L1	1146.18	1.06646	0.144559	7.37736	1.48037e-12
EPB41L4A	312.403	1.57533	0.203199	7.75266	9.3234e-14
EPB49	159.187	1.69227	0.232187	7.2884	2.76072e-12
EPHA8	154.701	1.24037	0.196668	6.30694	1.84136e-09
EPN1	2384.01	1.75452	0.143112	12.2598	8.99614e-33
EPN2	553.386	1.04227	0.13512	7.71365	1.2596e-13
ERAL1	972.6	1.35622	0.165971	8.1714	3.70329e-15
ERCC1	1179.17	1.11368	0.135669	8.20879	2.75104e-15
ERF	660.508	1.44728	0.156498	9.24793	4.13976e-19
ERGIC1	2331.38	2.05649	0.122226	16.8253	8.88146e-61
ETHE1	125.041	1.13681	0.21751	5.22648	8.14182e-07
ETS2	272.443	1.00016	0.172295	5.80497	3.57593e-08
ETV4	727.177	2.45987	0.151243	16.2644	6.73845e-57
FAIM2	97.0735	1.23784	0.243891	5.07539	1.74087e-06
FAIM3	29.266	1.31312	0.345985	3.79531	0.000446541
FAM100A	204.782	1.99029	0.185558	10.726	2.46631e-25
FAM102A	263.95	1.28922	0.168507	7.65082	2.01995e-13
FAM110A	279.792	1.62359	0.189523	8.56672	1.48506e-16
FAM110B	275.959	1.47366	0.164438	8.9618	5.19428e-18
FAM117A	209.659	1.45328	0.17564	8.2742	1.63971e-15
FAM124A	136.977	1.32086	0.193133	6.83915	6.02478e-11
FAM125B	376.569	1.51834	0.163654	9.27778	3.19335e-19
FAM127A	1791.34	1.65771	0.155476	10.6621	4.80547e-25
FAM127B	2062.2	2.2052	0.126047	17.4951	1.61848e-65
FAM127C	479.332	1.40159	0.140592	9.96923	4.83109e-22
FAM131C	221.618	1.83019	0.194969	9.38707	1.16819e-19
FAM155B	79.9464	1.02186	0.229664	4.44937	3.19171e-05
FAM160A1	21.0971	1.22283	0.377755	3.23711	0.00310869
FAM163A	1014.15	1.30531	0.134165	9.72913	4.74818e-21
FAM163B	402.907	1.7047	0.148108	11.5099	5.26757e-29
FAM168A	53.4812	1.31042	0.275013	4.76492	7.74115e-06
FAM168B	2004.71	1.07896	0.160758	6.71173	1.40899e-10
FAM174B	133.064	1.07743	0.195466	5.51212	1.81969e-07
FAM176B	210.886	1.02248	0.207688	4.92316	3.66321e-06
FAM189B	2034.78	1.36393	0.128994	10.5736	1.17897e-24
FAM193A	578.866	1.0344	0.139544	7.41271	1.14621e-12
FAM20C	43.0296	1.62994	0.330058	4.93835	3.40117e-06
FAM213B	318.567	1.0761	0.15001	7.17354	6.19202e-12
FAM214B	103.63	1.0146	0.208702	4.86145	4.89646e-06
FAM57B	3178.51	2.37307	0.123158	19.2685	3.58452e-79
FAM59B	547.622	1.08377	0.145753	7.43565	9.73752e-13
FAM65A	727.979	1.31107	0.141616	9.25793	3.79813e-19
FAM71E1	27.7151	1.3813	0.345286	4.00044	0.000203885
FAM78A	100.486	1.32604	0.217991	6.08301	7.12828e-09
FAM78B	48.0111	1.64153	0.295554	5.55406	1.45001e-07
FAM83D	818.526	1.09246	0.129663	8.42542	4.75133e-16
FAM86A	208.963	1.54348	0.177068	8.71688	4.18981e-17
FAM86B1	41.8484	1.01348	0.317888	3.18816	0.00363614
FAM86C1	59.8044	1.37394	0.283989	4.83801	5.45053e-06
FAM86C2P	70.2642	2.15819	0.264542	8.15822	4.1085e-15
FAM86DP	117.937	1.48565	0.212895	6.97834	2.39893e-11
FAM89B	874.571	1.97703	0.149927	13.1866	9.04715e-38
FARP1	2110.41	1.18618	0.118495	10.0104	3.27439e-22
FASN	2944.58	1.09804	0.146	7.5208	5.24371e-13
FBLN1	1584.69	1.12503	0.153088	7.34893	1.80903e-12
FBRS	862.01	1.58268	0.140251	11.2847	6.29358e-28
FBRSL1	1189.59	1.74005	0.129477	13.4391	3.74967e-39
FBXL16	1281.15	1.25781	0.128946	9.75453	3.74385e-21
FBXL18	397.497	1.57485	0.162308	9.70281	6.06028e-21
FBXL20	389.621	1.21538	0.147934	8.21569	2.61515e-15
FBXL6	156.027	1.27288	0.213106	5.97298	1.35492e-08
FBXO41	763.261	1.62555	0.129671	12.536	3.15617e-34
FBXO42	290.432	1.18656	0.16406	7.23249	4.09815e-12
FBXO46	411.451	1.3756	0.153618	8.95467	5.51628e-18
FBXO7	1805.15	1.17283	0.122451	9.578	1.97681e-20
FCGRT	248.569	1.15261	0.17587	6.55374	3.90191e-10
FEM1A	590.268	1.22295	0.137028	8.92476	7.15142e-18
FEV	2401.05	2.14389	0.142258	15.0704	5.93086e-49
FGD1	1109.91	1.76886	0.131597	13.4414	3.6865e-39
FGF11	289.573	1.23174	0.1596	7.71763	1.22263e-13
FGF19	27.464	1.3502	0.354623	3.80744	0.000427158
FGFR4	115.995	1.0825	0.248029	4.36439	4.60205e-05
FHL3	400.983	1.53895	0.157576	9.76639	3.35749e-21
FIGNL2	68.1856	1.42637	0.258582	5.51613	1.78126e-07
FIZ1	271.217	1.20814	0.15838	7.62813	2.38916e-13
FKBP1A	5757.11	1.73927	0.145474	11.9558	3.15761e-31
FKBP8	2495.56	1.15226	0.168926	6.82108	6.80515e-11
FLJ10661	50.4361	1.01345	0.270641	3.74462	0.000540545
FLJ14186	512.158	1.9943	0.18773	10.6232	7.05178e-25
FLJ22184	1414.42	1.78509	0.133297	13.3919	6.61246e-39
FLJ42627	168.664	1.24736	0.220659	5.65291	8.35723e-08
FLJ44635	32.4338	1.52671	0.339956	4.4909	2.65407e-05
FLJ45340	1722.94	1.80325	0.150461	11.9848	2.25888e-31
FLOT2	1045.41	1.1072	0.131163	8.4414	4.18786e-16
FLRT1	45.5851	1.84227	0.322624	5.71026	6.10531e-08
FLT3LG	51.3676	1.26112	0.280225	4.50038	2.54244e-05
FMNL1	154.923	1.2016	0.204002	5.89014	2.2001e-08
FN3K	814.597	2.83301	0.166472	17.0179	3.98769e-62
FOSB	39.8458	1.70472	0.311822	5.46697	2.31694e-07
FOXJ2	255.338	1.3882	0.192401	7.21516	4.63381e-12
FOXM1	4064.87	1.93954	0.131249	14.7776	4.23205e-47
FOXN4	477.253	1.03533	0.150404	6.88367	4.49547e-11
FOXP4	868.837	2.05651	0.143592	14.3218	2.46634e-44
FOXRED2	485.471	1.2188	0.148792	8.19132	3.16532e-15
FRS3	334.589	1.5782	0.170146	9.27555	3.25262e-19
FSCN1	8980.22	1.24144	0.158749	7.82017	5.60956e-14
FTO	1059.9	1.26185	0.126354	9.98669	4.1042e-22
FURIN	213.542	1.29119	0.182259	7.08433	1.15545e-11
FUZ	455.264	1.08308	0.168236	6.43786	8.1974e-10
G6PC3	744.262	1.19231	0.172814	6.89935	4.05655e-11
G6PD	702.478	1.25832	0.164891	7.63118	2.33664e-13
GABBR1	534.281	1.1635	0.158649	7.33381	2.01534e-12
GAL3ST3	155.589	1.61981	0.226917	7.13832	7.9216e-12
GAL3ST4	288.124	1.26356	0.166422	7.59253	3.09562e-13
GALNS	67.6222	1.12777	0.247727	4.55245	2.03145e-05
GALNTL1	351.925	1.57119	0.175524	8.95146	5.6539e-18
GAS2L1	220.222	1.66663	0.195892	8.50789	2.40567e-16
GATA2	6505.71	1.21274	0.115932	10.4608	3.73383e-24
GATA4	381.53	1.74108	0.152333	11.4294	1.30204e-28
GATAD2A	1502.29	1.4359	0.118413	12.1262	4.38267e-32
GATAD2B	1442.12	1.08983	0.134868	8.08071	7.50798e-15
GATS	290.552	1.01288	0.154169	6.56991	3.53458e-10
GCK	92.261	1.03277	0.234943	4.39583	4.01561e-05
GDF15	402.501	1.07639	0.205767	5.23112	7.96054e-07
GDI1	3761.46	1.4091	0.120549	11.689	6.78532e-30
GDPD5	150.339	1.52868	0.20787	7.35401	1.74549e-12
GEMIN7	140.91	1.03339	0.229126	4.51014	2.44082e-05
GFRA3	367.171	1.50119	0.177227	8.47045	3.2892e-16
GGN	12.9358	1.34801	0.4566	2.95229	0.00742982
GHRLOS2	10.0786	1.34971	0.471268	2.864	0.00962851
GIPC1	496.205	1.29373	0.157824	8.19728	3.01738e-15
GIPC3	14.4105	1.51862	0.452711	3.35451	0.00213091
GIT1	1586.52	1.66127	0.132899	12.5002	4.82197e-34
GLIS2	474.559	2.10961	0.161165	13.0898	3.21268e-37
GLTPD1	160.112	1.15851	0.222429	5.20845	8.8756e-07
GLTSCR1	392.268	1.67692	0.157488	10.6479	5.48146e-25
GM2A	250.623	1.02998	0.169681	6.07012	7.68642e-09
GMEB2	263.634	1.01669	0.161191	6.30736	1.83798e-09
GNAI2	1732.31	1.46601	0.123693	11.8519	1.04467e-30
GNAO1	2539.02	2.01686	0.132809	15.1861	1.13204e-49
GNG3	48.4624	1.93877	0.304412	6.36889	1.26745e-09
GNG7	212.713	1.28752	0.172974	7.44342	9.21667e-13
GOLPH3L	634.217	1.06395	0.130151	8.17473	3.61018e-15
GPAA1	489.617	1.09385	0.179856	6.08177	7.17165e-09
GPC1	253.785	1.15864	0.186423	6.21511	3.22331e-09
GPC3	49.6507	1.13528	0.283531	4.00407	0.000200959
GPI	6572.04	1.41839	0.124395	11.4023	1.74517e-28
GPR108	355.276	1.08298	0.162773	6.65328	2.06226e-10
GPR137	467.701	1.99738	0.161393	12.3759	2.24531e-33
GPR153	500.56	1.5657	0.14302	10.9474	2.41886e-26
GPRIN1	939.074	1.02416	0.133074	7.69618	1.44022e-13
GPSM1	1343.89	1.06523	0.151998	7.00821	1.95385e-11
GPX3	167.584	1.33747	0.212931	6.28121	2.15421e-09
GRAMD1A	1792.66	1.4192	0.137588	10.3149	1.65212e-23
GRID2IP	27.587	1.78122	0.368692	4.83117	5.63803e-06
GRIK5	172.515	1.50489	0.188324	7.99099	1.50511e-14
GRIN1	182.407	1.31884	0.183593	7.18349	5.7778e-12
GRIN2D	43.0031	1.54338	0.297101	5.1948	9.5155e-07
GRINA	1006.21	1.23038	0.158278	7.77353	7.95341e-14
GRM2	49.0595	1.05426	0.276135	3.81791	0.000410816
GRM4	21.4861	1.36021	0.384224	3.54013	0.0011361
GRN	400.272	1.44275	0.18858	7.65059	2.02082e-13
GSK3A	1282.05	1.28674	0.128559	10.0089	3.31071e-22
GSTM2	332.441	1.57149	0.161105	9.75446	3.74385e-21
GSTM4	295.19	1.47622	0.177576	8.31317	1.19397e-15
GTPBP1	481.773	1.13816	0.16489	6.90255	3.97026e-11
H1FX	15469	1.58706	0.173951	9.12356	1.22893e-18
H2AFX	2739.38	1.18786	0.174024	6.82587	6.60235e-11
H6PD	377.827	1.47421	0.156121	9.44272	6.98772e-20
HAPLN4	89.5346	1.48091	0.235693	6.28323	2.12838e-09
HCFC1	1829.59	1.74868	0.131634	13.2844	2.58502e-38
HCFC1R1	770.275	1.54947	0.182226	8.50299	2.50001e-16
hCG_1980662	57.9121	1.25966	0.272996	4.61421	1.54023e-05
HCN2	385.977	1.57456	0.160208	9.82817	1.86013e-21
HDAC10	210.078	1.39194	0.201927	6.89329	4.21959e-11
HDAC7	842.034	1.42488	0.130009	10.9598	2.11921e-26
HEATR7A	36.5425	1.24751	0.329483	3.78626	0.000461749
HECTD3	598.018	1.2877	0.147871	8.70821	4.50489e-17
HGS	1504.23	1.21936	0.154721	7.88102	3.52018e-14
HHLA3	138.266	1.39437	0.202245	6.89446	4.18963e-11
HIF3A	217.453	1.38771	0.185372	7.48604	6.75603e-13
HIPK2	974.767	1.29064	0.151352	8.52742	2.05173e-16
HIVEP1	135.987	1.28414	0.208694	6.15322	4.68634e-09
HIVEP3	76.9049	1.47005	0.245611	5.98529	1.26032e-08
HLA-DMA	18.8872	1.12131	0.386343	2.90236	0.00862016
HLX	23.4275	1.4518	0.378934	3.83128	0.000390425
HMG20B	1346.57	1.17398	0.134205	8.74768	3.24986e-17
HMGA1	9356.75	2.32046	0.123151	18.8424	8.19631e-76
HOXC10	11.1051	1.55453	0.466154	3.33479	0.00227191
HOXC5	156.149	1.75371	0.203628	8.61231	1.0123e-16
HOXC8	60.7382	1.31258	0.260773	5.0334	2.13818e-06
HPCAL1	971.068	1.30618	0.144626	9.03138	2.80061e-18
HR	309.894	1.29475	0.153136	8.45492	3.75096e-16
HRH3	156.056	1.47485	0.232824	6.3346	1.55896e-09
HS3ST2	13.3028	1.47529	0.443177	3.3289	0.00231716
HS3ST3A1	41.2527	1.03489	0.306774	3.37346	0.00200129
HSPB1	3304.49	1.73761	0.175257	9.9146	8.17753e-22
HTR6	22.6754	1.34477	0.386703	3.47752	0.00141059
IDS	3761.37	1.01679	0.120648	8.42774	4.67224e-16
IFITM10	14.7589	1.30391	0.435841	2.99172	0.00661387
IGF2	63.9795	1.74262	0.309854	5.624	9.83436e-08
IGFBP4	577.577	1.27983	0.157154	8.14377	4.59314e-15
IGFBP5	246.408	1.00352	0.165534	6.06233	8.02145e-09
IGFBPL1	202.319	1.43573	0.178003	8.06574	8.43369e-15
IGLON5	1694.82	1.73025	0.144152	12.003	1.85558e-31
IGSF21	75.3932	2.0228	0.263573	7.67454	1.69107e-13
IGSF9B	17.6264	1.18822	0.414522	2.86649	0.00956225
IKZF4	173.627	1.05127	0.194322	5.40994	3.15125e-07
IMPDH1	1416.88	1.94735	0.138723	14.0376	1.27932e-42
INF2	479.713	1.07783	0.145738	7.39568	1.29648e-12
INO80B	384.686	1.60135	0.173507	9.22932	4.85337e-19
INPP5E	492.542	1.0102	0.138286	7.30514	2.45579e-12
INPP5J	58.0875	1.45089	0.277741	5.22392	8.24432e-07
IPO13	377.484	1.04684	0.148361	7.05604	1.41033e-11
IQSEC1	591.512	1.19817	0.139265	8.60355	1.08632e-16
IQSEC2	58.7007	1.25282	0.2756	4.5458	2.09012e-05
IQSEC3	123.907	1.31872	0.208811	6.31537	1.75149e-09
IRF2	205.35	1.04193	0.176568	5.90105	2.0643e-08
IRF2BP1	1097.23	2.10287	0.150552	13.9678	3.29254e-42
IRF2BPL	1710.19	1.14132	0.132946	8.58484	1.27607e-16
IRGQ	471.696	1.21161	0.150744	8.03752	1.04871e-14
IRS2	1714.4	1.27362	0.121911	10.4471	4.27812e-24
ISOC2	531.764	1.15445	0.18348	6.29196	2.02277e-09
ITFG3	813.17	1.28446	0.153944	8.34368	9.27698e-16
ITGB4	26.3211	1.72947	0.359961	4.80461	6.4147e-06
JAGN1	1091.41	1.29597	0.141186	9.17913	7.52263e-19
JAK3	111.459	1.62658	0.218707	7.43724	9.6332e-13
JAM2	276.918	1.40976	0.179517	7.85307	4.36189e-14
JPH4	2151.15	1.23979	0.117096	10.5877	1.01809e-24
JUND	2646.56	1.60181	0.147517	10.8585	6.13611e-26
JUP	779.929	1.40147	0.140441	9.97907	4.4035e-22
KATNB1	405.02	1.63275	0.16173	10.0955	1.42141e-22
KCNB1	37.619	1.0131	0.297957	3.40015	0.00182802
KCNC1	393.443	1.71189	0.162209	10.5536	1.4406e-24
KCNC3	353.018	1.77561	0.183667	9.66753	8.41596e-21
KCNC4	76.4919	1.86222	0.249609	7.46055	8.15757e-13
KCNG1	342.365	1.44918	0.179914	8.05482	9.17733e-15
KCNH2	3083.07	1.42345	0.125473	11.3447	3.28607e-28
KCNH4	59.1443	1.18402	0.265182	4.46495	2.98327e-05
KCNIP2	56.2134	1.21006	0.275256	4.39613	4.01376e-05
KCNJ14	59.3738	1.07617	0.257848	4.17365	0.000102209
KCNK3	559.476	1.24202	0.144073	8.62081	9.47305e-17
KCNN1	170.765	1.09854	0.187601	5.85576	2.67579e-08
KCNQ1	221.747	1.24451	0.181671	6.85037	5.59404e-11
KCTD13	479.79	1.79577	0.15142	11.8595	9.60365e-31
KCTD17	307.715	1.67567	0.169792	9.86897	1.26239e-21
KDELR1	2883.37	1.31392	0.128081	10.2585	2.84749e-23
KDM6B	1139.22	1.63658	0.12519	13.0728	3.88373e-37
KHSRP	2605.52	1.20938	0.119644	10.1082	1.28e-22
KIAA0040	31.5354	1.06318	0.331851	3.20378	0.00345886
KIAA0195	1281.36	1.08759	0.126329	8.60921	1.03597e-16
KIAA0247	133.682	1.01665	0.191632	5.30522	5.45575e-07
KIAA0284	183.733	1.21464	0.217464	5.58548	1.22038e-07
KIAA0889	462.347	1.4215	0.165787	8.57429	1.39317e-16
KIAA1267	1322.24	1.18197	0.132302	8.93391	6.59777e-18
KIAA1522	433.27	1.52373	0.144773	10.5249	1.93699e-24
KIAA1671	199.841	1.35247	0.193914	6.97459	2.45566e-11
KIAA1683	25.0579	1.74217	0.366546	4.75295	8.17722e-06
KIAA1908	135.225	1.2917	0.197609	6.53664	4.34151e-10
KIAA2018	266.816	1.07343	0.163802	6.55319	3.91242e-10
KIF17	66.586	1.12132	0.258516	4.33752	5.15844e-05
KIF18B	1536.06	1.73277	0.133737	12.9566	1.71769e-36
KIF21B	130.239	1.05892	0.195831	5.40732	3.19319e-07
KIF3C	1376.38	1.19009	0.123553	9.63218	1.18135e-20
KLC2	685.411	1.05379	0.132927	7.92761	2.45871e-14
KLF12	555.326	1.02053	0.146964	6.94411	3.01223e-11
KLF16	215.115	1.35678	0.208885	6.49537	5.65657e-10
KLF7	80.6557	1.0655	0.24576	4.33554	5.19988e-05
KLHL26	117.376	1.19872	0.226809	5.28514	6.05715e-07
KSR2	25.6106	1.22459	0.370118	3.30865	0.00247145
KXD1	1661.18	1.07275	0.152486	7.0351	1.62626e-11
LAG3	67.5519	1.00875	0.26081	3.86775	0.000341621
LARGE	91.4994	1.38744	0.245192	5.65857	8.11017e-08
LASP1	875.713	1.16145	0.13598	8.54132	1.82272e-16
LBH	57.5554	1.18464	0.261805	4.52492	2.28594e-05
LDLRAP1	37.7265	1.14201	0.301967	3.78191	0.000469124
LDOC1	423.821	1.67094	0.148683	11.2383	1.03095e-27
LENG8	2234.92	1.15059	0.121256	9.48892	4.56337e-20
LGI3	19.5218	1.79427	0.405424	4.42565	3.53621e-05
LHPP	119.128	1.59122	0.206912	7.69032	1.50556e-13
LIMK1	674.515	1.45794	0.136645	10.6695	4.45601e-25
LINC00174	159.622	1.28645	0.211944	6.06978	7.68978e-09
LINC00263	1011.22	1.98909	0.135548	14.6744	1.84263e-46
LINC00265	757.967	2.15239	0.160194	13.4361	3.84705e-39
LINGO1	527.509	1.88451	0.146397	12.8726	4.80066e-36
LITAF	1706.11	1.49747	0.124348	12.0426	1.18352e-31
LMTK3	295.503	1.37866	0.165178	8.34653	9.08803e-16
LOC100125556	47.7831	1.59816	0.282503	5.65715	8.17119e-08
LOC100128881	168.824	2.08567	0.189878	10.9843	1.62476e-26
LOC100129034	216.149	1.6456	0.182209	9.03138	2.80061e-18
LOC100130776	223.609	1.28189	0.2077	6.17186	4.19166e-09
LOC100132287	10.1667	1.48918	0.47793	3.1159	0.00456571
LOC100133161	11.0168	1.5436	0.476938	3.23648	0.00311222
LOC100133331	326.016	1.95552	0.214073	9.13481	1.11809e-18
LOC100133985	23.1394	1.3343	0.378648	3.52385	0.00120355
LOC100134713	9.05879	1.41167	0.490992	2.87514	0.00932779
LOC100190939	97.2194	1.02046	0.213729	4.77458	7.39569e-06
LOC100287042	73.0209	1.04363	0.250021	4.17418	0.000102067
LOC100289019	177.132	2.20379	0.225788	9.76043	3.55039e-21
LOC100294362	26.8071	1.53643	0.368589	4.16842	0.000104338
LOC100505666	91.8767	1.03027	0.228774	4.50347	2.507e-05
LOC100506190	44.5102	1.12749	0.302912	3.72215	0.000588098
LOC100507050	80.6842	1.85048	0.267072	6.92877	3.33561e-11
LOC100507246	11397.3	1.76667	0.122974	14.3662	1.32871e-44
LOC100507501	36.0971	1.30506	0.314219	4.15335	0.000111092
LOC100507588	17.241	1.91852	0.465023	4.12565	0.000124188
LOC148709	39.0102	1.52989	0.313298	4.88317	4.42235e-06
LOC151534	84.144	1.55902	0.252452	6.1755	4.11283e-09
LOC23117	32.8661	1.10345	0.366362	3.01192	0.0062364
LOC282997	129.981	1.02083	0.193776	5.26808	6.60363e-07
LOC286367	125.503	1.03921	0.206466	5.03333	2.13818e-06
LOC339803	197.318	1.30616	0.181424	7.19948	5.16326e-12
LOC375295	765.467	1.5162	0.150879	10.0491	2.24821e-22
LOC388152	594.679	1.11082	0.132146	8.406	5.58392e-16
LOC389906	514.367	1.26513	0.146808	8.61762	9.72095e-17
LOC399744	178.014	1.46054	0.202748	7.20369	5.01199e-12
LOC400043	561.784	1.28026	0.151509	8.45002	3.90458e-16
LOC401321	408.742	1.22286	0.194529	6.28625	2.09101e-09
LOC643988	407.143	1.97534	0.157903	12.5098	4.31127e-34
LOC653712	19.9615	1.17314	0.38596	3.03953	0.00573388
LOC654342	349.824	1.16239	0.156001	7.45113	8.73958e-13
LOC731275	74.9688	1.2564	0.243166	5.16684	1.09701e-06
LOH12CR1	110.366	1.03722	0.211457	4.90511	4e-06
LPHN1	1357.88	1.16566	0.128582	9.06555	2.06697e-18
LPIN2	353.963	1.04221	0.155059	6.7214	1.3199e-10
LPPR2	724.927	1.56521	0.136139	11.4972	6.0661e-29
LRCH4	512.794	1.12772	0.150155	7.51036	5.66425e-13
LRFN1	278.279	1.33142	0.163514	8.14255	4.63217e-15
LRFN3	147.032	2.25738	0.218291	10.3411	1.26106e-23
LRFN4	258.305	1.05546	0.184826	5.71057	6.09877e-08
LRP10	437.323	1.65116	0.160398	10.2941	2.01967e-23
LRRC24	204.187	1.54279	0.21383	7.21502	4.63381e-12
LRRC29	28.569	1.32457	0.345394	3.83495	0.000385293
LRRC4B	1102.57	2.09245	0.152114	13.7558	5.77953e-41
LRRC73	28.5599	1.66292	0.361571	4.59917	1.64776e-05
LRRC8A	679.66	1.15714	0.136052	8.50509	2.45978e-16
LRRN2	158.873	1.40653	0.18956	7.41997	1.08787e-12
LTBP3	393.227	1.14188	0.178424	6.39982	1.04654e-09
LY6E	606.956	1.40125	0.184348	7.60108	2.91367e-13
LY6G5B	151.558	1.1087	0.189634	5.84656	2.82146e-08
LYPLA2	1691.27	1.77271	0.154581	11.4678	8.46479e-29
LZTS1	108.864	1.64386	0.214266	7.67207	1.71906e-13
MAFG-AS1	92.5917	1.91898	0.232372	8.25825	1.86129e-15
MAMSTR	26.7223	1.21789	0.377206	3.22872	0.00319005
MANEAL	1846.14	2.32558	0.1408	16.5169	1.43597e-58
MANSC1	163.154	1.00052	0.188205	5.31609	5.15357e-07
MAP1A	634.978	1.56098	0.145725	10.7118	2.86148e-25
MAP1LC3A	413.519	1.26872	0.347556	3.65039	0.000764421
MAP1S	545.759	1.57939	0.187392	8.42828	4.65953e-16
MAP2K2	1868.48	1.20014	0.138961	8.63649	8.29209e-17
MAP3K10	330.28	1.04125	0.173184	6.01236	1.07718e-08
MAP3K11	347.627	1.51355	0.171327	8.83431	1.5608e-17
MAP4K2	214.177	1.03953	0.174464	5.95841	1.47895e-08
MAP6	1119.84	1.25708	0.12442	10.1035	1.32806e-22
MAPK3	619.018	1.46312	0.141999	10.3037	1.84826e-23
MAPK4	114.446	1.33238	0.206444	6.45394	7.39345e-10
MAPK7	417.027	1.06553	0.152791	6.97377	2.46449e-11
MAPK8IP2	575.65	1.19115	0.150183	7.93128	2.39428e-14
MAPRE3	605.185	1.33802	0.163389	8.18915	3.21739e-15
MAPT	830.682	1.20961	0.136847	8.83915	1.49792e-17
MARK2	341.315	1.35033	0.180162	7.49506	6.32366e-13
MARK4	1035.18	1.31769	0.136966	9.62056	1.31902e-20
MARVELD1	1211.42	2.22246	0.14253	15.593	2.67803e-52
MAST3	283.721	1.35959	0.169006	8.04464	9.92616e-15
MAZ	416.917	2.54443	0.176682	14.4012	8.38453e-45
MBD6	533.978	1.54102	0.168473	9.147	1.00359e-18
MBOAT7	355.075	1.49844	0.153773	9.74447	4.10693e-21
MCART1	236.882	1.53671	0.174769	8.7928	2.21342e-17
MDK	5312.64	1.16442	0.151828	7.66932	1.75387e-13
MECP2	726.497	1.13633	0.137612	8.25751	1.86959e-15
MED15	1474.65	1.54865	0.135628	11.4184	1.46251e-28
MED16	451.438	1.86706	0.168587	11.0748	6.21839e-27
MED24	963.284	1.28046	0.150376	8.51505	2.27872e-16
MED25	720.326	1.42731	0.139025	10.2665	2.63989e-23
MEF2D	626.693	1.89246	0.134724	14.0469	1.14377e-42
MEIS3	1207.46	1.04092	0.138666	7.5067	5.81717e-13
MEN1	1146.9	1.18132	0.141571	8.34441	9.23624e-16
METRN	157.519	1.01356	0.252657	4.0116	0.000195091
MEX3D	444.47	1.09251	0.162918	6.70587	1.46228e-10
MFAP2	1218.2	1.18826	0.15582	7.62583	2.42896e-13
MFAP4	1617.67	1.74006	0.157228	11.0671	6.73867e-27
MFSD2B	4.56014	1.8223	0.545725	3.33923	0.00224084
MGAT4B	1634.46	1.10054	0.13833	7.9559	1.98429e-14
MGAT5B	749.964	1.47598	0.133256	11.0763	6.14615e-27
MGC2752	451.072	1.27751	0.154964	8.24392	2.08419e-15
MGLL	80.9663	1.07872	0.237341	4.54503	2.09555e-05
MGRN1	957.826	2.20173	0.135036	16.3048	3.89291e-57
MICAL3	649.435	1.02167	0.134905	7.57326	3.56717e-13
MICALL1	281.81	1.54346	0.173088	8.91717	7.62484e-18
MIDN	1197.99	1.59004	0.129383	12.2894	6.34466e-33
MKL1	128.965	1.27899	0.208065	6.14706	4.85535e-09
MKNK2	204.785	1.00158	0.179438	5.58176	1.24502e-07
MLF2	3841.93	1.16498	0.119728	9.73027	4.70865e-21
MLL4	733.168	1.52328	0.132948	11.4577	9.46222e-29
MLLT1	1373.83	1.34977	0.135244	9.98028	4.36412e-22
MLLT11	10230.4	1.08565	0.152957	7.09773	1.05357e-11
MLXIP	457.778	1.75247	0.155088	11.2998	5.38769e-28
MMACHC	98.8654	1.04553	0.230475	4.53641	2.17613e-05
MMP15	290.355	1.30677	0.178856	7.30625	2.43854e-12
MMP24	522.705	1.27763	0.151642	8.42535	4.75133e-16
MMS19	1212.16	1.01669	0.140876	7.21694	4.57981e-12
MNT	183.077	1.51085	0.183053	8.25364	1.92791e-15
MOB2	234.894	1.50848	0.189886	7.94412	2.16882e-14
MOB3A	364.08	1.74685	0.158612	11.0133	1.20716e-26
MOCS1	158.821	1.29851	0.192675	6.73938	1.17239e-10
MOSPD3	493.079	1.66202	0.161383	10.2987	1.93342e-23
MPV17L	123.01	1.23948	0.213002	5.81909	3.29335e-08
MRPL4	472.64	1.10399	0.181185	6.09316	6.70751e-09
MRPS2	915.731	1.51077	0.168212	8.98137	4.37804e-18
MSI1	790.699	1.99112	0.132908	14.9813	2.13902e-48
MT1X	73.5099	1.87788	0.273661	6.86205	5.18206e-11
MT2A	32.8719	1.58372	0.334539	4.73404	8.93731e-06
MTA1	4611.63	1.51328	0.124388	12.1657	2.74584e-32
MTL5	457.629	1.576	0.14402	10.9429	2.5292e-26
MTND5	33310.1	2.05623	0.171207	12.0102	1.71302e-31
MTSS1L	1114.26	1.13923	0.132724	8.58345	1.2891e-16
MVK	313.37	1.14978	0.176069	6.53026	4.51765e-10
MXRA8	213.204	1.22408	0.216127	5.6637	7.88828e-08
MYADM	586.478	1.93647	0.143378	13.5061	1.65812e-39
MYD88	449.251	1.51405	0.152751	9.91187	8.37836e-22
MYO16	168.215	1.6255	0.190257	8.54372	1.78866e-16
MYPOP	136.007	1.61564	0.196343	8.22867	2.3549e-15
NAA60	432.361	1.21784	0.170058	7.16129	6.73975e-12
NACC1	589.066	1.90401	0.155408	12.2517	9.86469e-33
NAPA	1253.55	1.9934	0.138348	14.4086	7.911e-45
NAT16	318.672	1.39024	0.157101	8.84934	1.37611e-17
NAT6	212.228	1.28885	0.188452	6.83917	6.02478e-11
NAV1	661.685	1.40851	0.133275	10.5684	1.23635e-24
NAV2	751.534	1.05816	0.14206	7.44869	8.8692e-13
NCKAP5L	657.694	1.51911	0.155192	9.78858	2.73703e-21
NCOA6	1446.68	1.19181	0.139473	8.54508	1.77097e-16
NCOR2	2256.95	1.88286	0.14143	13.313	1.83179e-38
NCS1	1357.81	1.30518	0.135005	9.66761	8.41596e-21
NDUFAF3	1186.35	1.11088	0.180142	6.16669	4.32635e-09
NDUFB4	2657.14	1.21087	0.135211	8.95545	5.48986e-18
NDUFS8	886.345	1.17676	0.160852	7.31578	2.28548e-12
NECAB3	305.328	1.32355	0.178592	7.41102	1.15937e-12
NEU4	11.2616	1.5201	0.46214	3.28926	0.00262338
NEURL1B	417.772	1.03204	0.14453	7.14063	7.79872e-12
NF2	1120.27	2.21179	0.131154	16.864	5.00394e-61
NFIC	380.986	1.98365	0.186394	10.6422	5.80042e-25
NFIX	781.635	2.01295	0.145124	13.8706	1.23715e-41
NFYC	661.306	1.11507	0.152802	7.29753	2.58906e-12
NGF	12.9593	1.51525	0.449778	3.36889	0.00203251
NGFR	444.892	1.71234	0.161082	10.6302	6.56864e-25
NINJ1	271.031	1.80744	0.192129	9.40743	9.70354e-20
NKAIN1	567.742	1.93004	0.170833	11.2978	5.48085e-28
NKIRAS2	1355.75	1.38601	0.130081	10.655	5.12322e-25
NLGN2	2765.35	1.74254	0.122329	14.2447	7.30586e-44
NME2	47.2526	1.10939	0.346406	3.20257	0.00347102
NNAT	616.546	1.78818	0.149378	11.9708	2.65596e-31
NOC4L	202.284	1.16856	0.221708	5.27072	6.51805e-07
NOTCH1	24.5997	1.06036	0.35729	2.96778	0.00710931
NOTCH2	642.439	1.08475	0.134038	8.09279	6.83199e-15
NOTCH3	199.205	1.0739	0.17546	6.12047	5.68615e-09
NOVA2	67.8449	1.80357	0.27119	6.65058	2.09638e-10
NPAS2	25.352	1.65025	0.366388	4.5041	2.50285e-05
NPRL3	829.281	2.00347	0.143433	13.968	3.29254e-42
NPTX2	552.306	1.18845	0.148921	7.98043	1.63209e-14
NPTXR	76.3529	1.35775	0.242773	5.59268	1.17336e-07
NPW	233.11	1.77466	0.416583	4.26005	7.15029e-05
NR1D1	176.753	1.68522	0.202261	8.33188	1.02322e-15
NR1H2	507.116	1.67756	0.165653	10.1269	1.06794e-22
NR2F1	365.171	1.26836	0.156242	8.1179	5.60264e-15
NR2F2	28.8256	1.27887	0.350287	3.65092	0.000763537
NRARP	385.162	1.57122	0.15619	10.0597	2.03377e-22
NRGN	536.045	2.05275	0.148933	13.783	4.03124e-41
NRIP3	116.171	1.44033	0.204477	7.04397	1.53285e-11
NRM	758.583	1.55223	0.134542	11.5371	3.91186e-29
NRSN2	1248.55	1.51694	0.139702	10.8584	6.13611e-26
NRXN2	1229.06	1.8587	0.122618	15.1584	1.66672e-49
NUCB1	845.838	1.11406	0.15489	7.19258	5.41825e-12
NUDT19	419.901	1.20226	0.157187	7.64858	2.0469e-13
NUMBL	371.865	1.22134	0.150134	8.13498	4.90655e-15
NUP210	1084.72	1.15218	0.122489	9.4064	9.77322e-20
NUP214	526.076	1.05304	0.137668	7.64913	2.04107e-13
NUP62	1085.5	1.03905	0.131723	7.88813	3.33525e-14
NXN	393.707	1.05356	0.152515	6.90788	3.83231e-11
NXPH1	47.8946	1.24985	0.289209	4.32162	5.52e-05
NXPH4	30.0539	1.39215	0.342301	4.06704	0.000157035
OAF	263.428	1.81505	0.170315	10.657	5.03191e-25
OAS3	273	1.81671	0.165141	11.0009	1.3712e-26
OAZ3	11.6951	1.48767	0.460703	3.22914	0.00318651
OCEL1	222.313	1.56631	0.206427	7.58771	3.20847e-13
OGG1	168.664	1.13056	0.190785	5.92585	1.78825e-08
OK/SW-cl.16	145861	1.28632	0.338885	3.79574	0.000445948
ONECUT2	814.378	1.04164	0.151974	6.85405	5.45751e-11
OR7E14P	10.9459	1.48845	0.475228	3.13207	0.00434998
ORAI1	88.8852	1.48087	0.251499	5.88817	2.22296e-08
OTUB1	1322.76	1.14667	0.152201	7.5339	4.76836e-13
PACRG	25.4583	1.05742	0.360164	2.93594	0.00781006
PACS1	1031.09	2.20255	0.140025	15.7297	3.26827e-53
PACS2	662.234	1.0055	0.138358	7.26737	3.20669e-12
PACSIN1	13.2334	1.59033	0.439909	3.61514	0.000867552
PAK4	1138.9	1.58887	0.141187	11.2536	8.75967e-28
PALM	1312.63	1.63494	0.157524	10.379	8.55601e-24
PANX2	111.121	1.51065	0.222697	6.78342	8.75695e-11
PAQR4	500.475	1.34716	0.145303	9.27133	3.37533e-19
PAX2	9.76615	1.93351	0.499414	3.87156	0.000336894
PCBP2	19882.5	1.33241	0.158006	8.43265	4.50513e-16
PCBP3	1002.4	1.38162	0.131357	10.518	2.05344e-24
PCBP4	2134.07	1.13243	0.147347	7.68546	1.56166e-13
PCDHB11	12.2293	1.37096	0.457634	2.99576	0.00653536
PCDHGC4	21.8413	1.19301	0.368335	3.23892	0.00309178
PCGF2	1850.46	1.40882	0.125244	11.2486	9.22875e-28
PDE4A	24.2467	1.38449	0.370795	3.73386	0.000563026
PDE9A	738.027	1.20511	0.135819	8.87292	1.12096e-17
PDK2	302.469	1.23319	0.202197	6.09895	6.47417e-09
PDLIM1	313.74	1.50774	0.158989	9.48329	4.80344e-20
PDLIM4	759.779	1.11341	0.170753	6.52055	4.80177e-10
PDLIM7	458.178	1.0722	0.16885	6.34999	1.42359e-09
PEAR1	56.0594	1.48665	0.275135	5.40335	3.25809e-07
PEF1	52.072	1.04856	0.28805	3.6402	0.00079379
PEMT	503.627	1.26359	0.161644	7.81711	5.72245e-14
PEPD	533.892	1.18129	0.148678	7.94534	2.15086e-14
PER1	293.486	1.07942	0.188654	5.72168	5.73021e-08
PFDN1	134.169	1.20718	0.204072	5.91545	1.90047e-08
PGF	217.615	1.45597	0.191972	7.5843	3.28501e-13
PGLS	712.812	1.26161	0.179103	7.04408	1.53285e-11
PHACTR1	76.0029	1.13032	0.24263	4.65861	1.26026e-05
PHACTR4	835.253	1.0083	0.137759	7.31928	2.23219e-12
PHF1	593.582	1.10357	0.136538	8.08255	7.40728e-15
PHF12	746.638	1.0849	0.129627	8.36942	7.5395e-16
PHF19	621.188	1.06791	0.140057	7.6248	2.44501e-13
PHOX2A	5163.52	1.18933	0.156327	7.60799	2.77348e-13
PHYHIP	186.973	1.29693	0.190485	6.80857	7.40082e-11
PIGQ	250.233	1.07486	0.188732	5.69518	6.63073e-08
PIK3R2	2259.02	1.16534	0.143176	8.13922	4.74556e-15
PIP5K1C	530.137	2.0353	0.143064	14.2265	9.29299e-44
PKMYT1	532.055	1.38179	0.188195	7.34234	1.89804e-12
PKNOX2	35.2551	2.11937	0.34009	6.23178	2.91096e-09
PLA2G15	115.619	1.0595	0.204978	5.16884	1.08603e-06
PLAGL2	484.201	2.02849	0.155145	13.0749	3.82173e-37
PLBD2	97.8849	1.50946	0.245441	6.14997	4.77529e-09
PLCD3	298.082	1.53695	0.172309	8.91971	7.4685e-18
PLD2	269.875	1.20688	0.164636	7.33059	2.05673e-12
PLD3	1652.62	1.53184	0.148852	10.2911	2.07672e-23
PLEKHG2	671.105	1.25971	0.147294	8.55236	1.66666e-16
PLEKHH3	338.7	1.02536	0.177551	5.77505	4.24928e-08
PLEKHM1	114.35	1.43173	0.206678	6.92734	3.36593e-11
PLEKHO2	287.827	1.22329	0.163441	7.48462	6.81157e-13
PLK1	1920.12	1.1108	0.14277	7.78033	7.57014e-14
PLOD3	1093.88	1.43468	0.145621	9.85214	1.48371e-21
PLSCR3	422.266	1.55296	0.16863	9.20926	5.76633e-19
PLXNA4	99.609	1.33049	0.238559	5.5772	1.27618e-07
PML	571.012	1.73586	0.14109	12.3032	5.39329e-33
PNPLA2	638.352	1.96472	0.150156	13.0846	3.40294e-37
PNPO	501.949	1.02563	0.146123	7.01895	1.81289e-11
PODNL1	15.8854	1.3999	0.444946	3.14621	0.00416223
POLL	456.249	1.11138	0.153667	7.23236	4.09815e-12
POLR2A	4045.37	1.87909	0.149495	12.5695	2.10482e-34
POM121	1456.56	1.73869	0.141125	12.3202	4.41073e-33
POM121C	1440.25	1.80115	0.153551	11.73	4.29601e-30
PPARD	534.742	1.53725	0.142305	10.8025	1.11448e-25
PPARGC1B	27.6914	1.06128	0.33744	3.1451	0.00417517
PPDPF	4384.9	2.34132	0.182798	12.8082	1.08063e-35
PPME1	1485.87	1.13604	0.134771	8.42945	4.62162e-16
PPP1R13L	192.415	1.11367	0.177342	6.27979	2.17209e-09
PPP1R16A	234.124	1.38998	0.185692	7.4854	6.77988e-13
PPP1R18	1129.35	1.05216	0.131392	8.00779	1.32758e-14
PPP1R9B	1800.2	1.30627	0.122425	10.67	4.45447e-25
PPP2R4	778.848	1.19432	0.173319	6.89083	4.27951e-11
PPP2R5B	362.423	1.18131	0.156047	7.57025	3.64578e-13
PPP2R5D	1510.96	1.09266	0.145602	7.50444	5.9104e-13
PPRC1	772.48	1.44085	0.131737	10.9373	2.65123e-26
PRAF2	1314.15	1.33612	0.151992	8.79071	2.25027e-17
PRCC	2868.82	1.48718	0.143361	10.3737	9.0091e-24
PRDM8	269.51	1.01079	0.164918	6.12907	5.39177e-09
PRELID1	3156.49	1.00912	0.137005	7.36559	1.60895e-12
PRIMA1	559.772	1.76911	0.169656	10.4276	5.21348e-24
PRKAB1	385.909	1.10421	0.147202	7.50132	6.04465e-13
PRKACA	1547.64	1.31117	0.135865	9.65058	9.90192e-21
PRKAR1B	586.611	1.16571	0.156946	7.42747	1.03189e-12
PRR12	662.577	1.77155	0.137509	12.8831	4.23236e-36
PRR13	559.3	1.33586	0.174085	7.67365	1.70042e-13
PRR14	1010.31	1.38762	0.131844	10.5247	1.93699e-24
PRR16	560.087	1.05762	0.154037	6.86601	5.05079e-11
PRR3	1667.32	1.65852	0.177238	9.35757	1.52904e-19
PRR7	261.642	1.11315	0.215704	5.16055	1.13164e-06
PRRC2A	3807.97	1.43501	0.120717	11.8873	7.03567e-31
PRRC2B	2838.68	1.16512	0.122373	9.521	3.38939e-20
PRRT2	263.111	1.2318	0.167503	7.35388	1.74549e-12
PRUNE	1035.43	1.55556	0.129403	12.0211	1.51284e-31
PSKH1	237.676	1.44834	0.18553	7.80651	6.18879e-14
PSPN	16.2624	1.86754	0.431606	4.32695	5.39611e-05
PTCHD2	169.092	1.11767	0.203103	5.50295	1.90752e-07
PTGES	105.26	1.13979	0.206709	5.51399	1.80178e-07
PTGIS	259.229	1.57486	0.168484	9.34728	1.68096e-19
PTMS	11932.5	1.89283	0.135584	13.9606	3.57678e-42
PTOV1	2060.64	1.05451	0.171226	6.15859	4.54169e-09
PTPN18	636.161	1.53325	0.136592	11.225	1.19158e-27
PTPN23	1001.41	1.85917	0.137732	13.4984	1.78215e-39
PTPN9	792.008	1.04619	0.130851	7.99525	1.46309e-14
PTPRN	672.106	1.2233	0.140175	8.72693	3.86258e-17
PTPRU	1005.55	1.11862	0.128415	8.71094	4.40654e-17
PVRL1	597.205	2.09138	0.142823	14.6432	2.84121e-46
PXN	575.979	1.21685	0.150257	8.09842	6.55541e-15
PYCR1	1140.69	1.14773	0.152026	7.54955	4.24616e-13
PYGO2	1247.45	1.04022	0.132602	7.84471	4.65561e-14
QSOX1	452.973	1.02995	0.160915	6.40061	1.04211e-09
R3HDM4	723.549	1.37468	0.130472	10.5362	1.72776e-24
RAB11B	662.235	1.33938	0.171442	7.81243	5.92719e-14
RAB1B	1127.17	1.00719	0.151614	6.64311	2.1967e-10
RAB36	31.2142	1.48798	0.352157	4.22534	8.27495e-05
RAB3A	678.786	1.12313	0.170958	6.5696	3.53512e-10
RAB5B	1185.1	1.2209	0.141268	8.64247	7.88441e-17
RAC2	48.166	2.48403	0.333486	7.44867	8.8692e-13
RAI1	579.356	1.23017	0.133931	9.18506	7.15319e-19
RAI2	172.205	1.64331	0.221546	7.41748	1.10707e-12
RAMP2	311.13	2.18366	0.175191	12.4644	7.48866e-34
RANBP10	378.447	1.49673	0.148069	10.1084	1.28e-22
RAPGEF1	451.17	1.10239	0.150986	7.30131	2.5235e-12
RAPH1	412.072	1.03937	0.152279	6.82546	6.61423e-11
RARA	869.102	2.07546	0.138295	15.0075	1.4856e-48
RASD2	33.4576	1.21574	0.33754	3.60176	0.00091088
RASL10B	375.715	1.4218	0.158297	8.98184	4.36902e-18
RAVER1	627.355	1.82062	0.135561	13.4303	4.10407e-39
RBM14	770.849	1.14499	0.140963	8.12259	5.3989e-15
RBM38	295.602	1.48845	0.184651	8.06089	8.76108e-15
RBMS2	456.039	1.29013	0.149831	8.61061	1.02539e-16
RBPMS	544.945	1.90171	0.156749	12.1322	4.10386e-32
RBPMS2	224.2	1.77816	0.202434	8.7839	2.37586e-17
RDH5	33.6441	1.33744	0.329955	4.05341	0.000165647
REEP2	1521.5	1.82419	0.137274	13.2886	2.47438e-38
REEP6	132.575	1.50766	0.231737	6.50591	5.28179e-10
RELA	1468.02	1.89676	0.131708	14.4012	8.38453e-45
REPIN1	1505.03	1.00425	0.145188	6.91689	3.60413e-11
REXO1	432.051	1.40027	0.151919	9.21722	5.38039e-19
RFX1	322.818	1.70021	0.183773	9.25169	4.00655e-19
RFX2	159.397	1.26125	0.186319	6.76927	9.61816e-11
RGMA	48.0469	1.86406	0.294151	6.33709	1.53681e-09
RHBDD1	216.104	1.20616	0.170465	7.07572	1.2267e-11
RHBDD2	537.59	1.2379	0.188079	6.58184	3.27508e-10
RHOBTB2	281.932	1.06389	0.173094	6.14636	4.8687e-09
RHOC	438.214	1.3682	0.149243	9.16764	8.3485e-19
RHOF	193.677	1.65419	0.178467	9.26893	3.43486e-19
RHOG	285.987	1.35945	0.185212	7.34	1.92917e-12
RLTPR	737.946	1.36115	0.13064	10.4191	5.65807e-24
RNF10	2038.55	1.054	0.125818	8.37713	7.07405e-16
RNF123	336.471	1.00448	0.158053	6.35536	1.37598e-09
RNF208	655.224	2.67508	0.153444	17.4336	4.16089e-65
RNF26	1615.4	2.14205	0.131409	16.3006	3.93602e-57
RNF4	487.625	1.27298	0.140599	9.054	2.29267e-18
RNF44	1966.84	1.81612	0.125029	14.5256	1.51157e-45
RNF5	1171.3	1.27688	0.129444	9.86433	1.31814e-21
RNPS1	4249.74	1.60342	0.126142	12.7112	3.67879e-35
RPAP1	777.869	1.13442	0.137123	8.27303	1.65304e-15
RPH3A	987.21	1.04261	0.154642	6.74209	1.15183e-10
RPH3AL	20.4039	1.33354	0.396152	3.36622	0.00204847
RPL14	19774.6	1.3782	0.156163	8.82541	1.67577e-17
RSPO4	67.0602	1.60113	0.259364	6.17329	4.16734e-09
RTBDN	76.5288	1.70215	0.252804	6.73309	1.22045e-10
RTL1	318.419	1.51246	0.157553	9.59969	1.60653e-20
RTN4R	86.2666	1.85584	0.238582	7.77861	7.66256e-14
RTN4RL2	40.8141	2.10776	0.327488	6.43616	8.28243e-10
RUSC1	1737.39	1.32694	0.141138	9.40168	1.01955e-19
RUSC2	620.603	1.15586	0.145978	7.91802	2.64369e-14
S1PR2	187.571	1.72737	0.19559	8.83159	1.59581e-17
SALL2	621.942	1.07681	0.15691	6.86262	5.16672e-11
SAMD10	165.404	1.62833	0.184541	8.82371	1.69779e-17
SAMD14	224.108	1.3123	0.194576	6.74442	1.1347e-10
SAMD4B	646.906	1.80617	0.154084	11.722	4.66185e-30
SAP130	745.74	1.04495	0.149962	6.9681	2.56316e-11
SARM1	843.528	1.51073	0.134075	11.2678	7.5438e-28
SBK1	2020.51	1.51487	0.125944	12.0281	1.39953e-31
SCAF1	1220.85	1.07212	0.154049	6.95962	2.71321e-11
SCAMP2	283.661	1.11212	0.160466	6.93056	3.29733e-11
SCAMP4	755.776	1.95121	0.137885	14.151	2.66951e-43
SCAMP5	1134.13	1.33659	0.140538	9.51049	3.73974e-20
SCARB1	443.548	1.29922	0.157224	8.2635	1.78423e-15
SCMH1	837.841	1.23561	0.154635	7.99055	1.50818e-14
SCN3B	1155.66	1.49066	0.147552	10.1026	1.33411e-22
SCRT1	273.484	1.27514	0.163019	7.82204	5.54319e-14
SCRT2	233.949	1.20884	0.164183	7.36278	1.63908e-12
SDC3	801.069	1.37381	0.13595	10.1053	1.30921e-22
SDK2	3.7897	1.67907	0.548861	3.05919	0.00541773
SDR39U1	920.115	1.52899	0.144037	10.6153	7.64749e-25
SELV	6.66098	1.6932	0.518894	3.2631	0.00285749
SEMA3F	132.879	1.25796	0.217869	5.77392	4.27143e-08
SEMA6A	424.967	1.2351	0.143399	8.61307	1.00752e-16
SEMA6C	345.267	1.15023	0.161806	7.10869	9.7549e-12
SEPN1	1341.79	1.59525	0.132042	12.0813	7.45269e-32
SERINC2	162.33	1.61061	0.203139	7.92865	2.44191e-14
SERPING1	79.8995	1.60308	0.269585	5.94649	1.58317e-08
SETD1A	658.807	1.56977	0.143478	10.9408	2.57029e-26
SETD1B	379.967	1.35201	0.153277	8.82067	1.74087e-17
SEZ6	244.706	1.3235	0.162233	8.15805	4.1085e-15
SEZ6L2	1285.51	1.21401	0.149945	8.09639	6.65455e-15
SF1	1779.68	1.70549	0.128059	13.3179	1.73753e-38
SF3A1	2773.14	1.77357	0.135836	13.0567	4.74378e-37
SF3A2	2528.27	1.74377	0.128217	13.6002	4.82963e-40
SF3B4	2439.63	1.87397	0.149131	12.566	2.18183e-34
SGK223	44.0421	1.6272	0.305249	5.33073	4.78704e-07
SGTA	1377.56	1.30622	0.14171	9.2176	5.38039e-19
SH2B2	236.583	1.05744	0.169672	6.23224	2.90748e-09
SH2B3	193.087	1.00043	0.189157	5.28891	5.93758e-07
SH2D3C	329.572	1.74814	0.180683	9.67519	7.85261e-21
SH3BGRL3	3359.37	2.05289	0.150988	13.5963	5.00565e-40
SH3BP1	458.528	1.40195	0.156187	8.97609	4.58279e-18
SH3BP4	513.534	1.22233	0.135242	9.03812	2.64524e-18
SH3GL1	1491.91	1.76296	0.131548	13.4016	5.8786e-39
SH3GLB2	644.934	1.01002	0.172961	5.83961	2.93683e-08
SH3PXD2B	604.691	1.20399	0.13207	9.11626	1.31154e-18
SHANK1	378.664	2.04809	0.182588	11.217	1.29823e-27
SHANK3	281.175	1.39178	0.160201	8.68773	5.35277e-17
SHD	2741.06	1.33045	0.134467	9.89422	9.90282e-22
SHISA4	147	1.24726	0.222215	5.61287	1.04736e-07
SHISA5	122.009	1.34658	0.206981	6.50582	5.28179e-10
SHISA7	49.9595	1.40424	0.316214	4.44077	3.31006e-05
SIAH2	463.858	1.19307	0.148442	8.03727	1.04915e-14
SIDT2	191.074	1.08993	0.172958	6.30171	1.90112e-09
SIGIRR	156.742	1.08687	0.203005	5.35388	4.24145e-07
SIK3	361.212	1.03285	0.148538	6.95347	2.82493e-11
SIPA1L3	254.7	1.30005	0.159917	8.12955	5.12285e-15
SIRPA	67.0003	1.0295	0.248161	4.14854	0.000113342
SIRT2	396.487	1.00111	0.152665	6.55756	3.81798e-10
SIX2	189.268	1.04601	0.181362	5.76753	4.42301e-08
SIX3	6027.32	1.32953	0.130001	10.2271	3.89732e-23
SIX5	133.216	1.53955	0.214676	7.17152	6.2767e-12
SKA1	795.248	1.57205	0.15082	10.4234	5.42995e-24
SKI	755.818	1.15413	0.133951	8.61605	9.83646e-17
SLC16A13	12.5319	1.38893	0.449249	3.09167	0.00490983
SLC18A3	489.674	1.56297	0.165227	9.45955	5.98145e-20
SLC22A17	931.967	1.15177	0.170601	6.75126	1.08358e-10
SLC22A18	38.2388	1.56962	0.335719	4.6754	1.16591e-05
SLC22A20	159.474	1.74437	0.188452	9.25632	3.84618e-19
SLC25A1	1738.55	1.1191	0.153686	7.2817	2.89782e-12
SLC25A22	456.662	1.35308	0.176548	7.66406	1.82479e-13
SLC25A23	1319.85	1.53827	0.145554	10.5684	1.23635e-24
SLC25A35	97.2989	1.03265	0.213015	4.84775	5.21961e-06
SLC29A3	70.4767	1.33684	0.258964	5.16227	1.12271e-06
SLC29A4	1420.87	1.59101	0.130271	12.2131	1.56001e-32
SLC2A4	26.4368	1.36006	0.35184	3.86558	0.000344192
SLC2A4RG	940.099	1.26176	0.159213	7.92499	2.50724e-14
SLC35A4	1396.11	2.60907	0.158538	16.4571	3.38268e-58
SLC35C1	242.178	1.96112	0.183444	10.6906	3.58376e-25
SLC35D1	227.671	1.01114	0.173364	5.83245	3.05412e-08
SLC39A3	269.909	1.02866	0.197022	5.22105	8.3406e-07
SLC41A1	543.16	1.05235	0.149563	7.03611	1.61628e-11
SLC43A1	135.626	1.21329	0.204997	5.91855	1.86648e-08
SLC43A2	110.967	1.22224	0.23783	5.13913	1.26376e-06
SLC44A2	779.684	1.10957	0.130312	8.51467	2.2818e-16
SLC48A1	169.152	1.23443	0.193256	6.38754	1.12995e-09
SLC5A5	17.9464	1.20173	0.394456	3.04655	0.00561672
SLC6A9	6.97064	1.53822	0.511449	3.00756	0.00631452
SLC7A5	317.104	1.9469	0.165066	11.7947	2.02301e-30
SLC8A2	244.432	1.30854	0.172197	7.5991	2.95449e-13
SLC9A1	131.091	1.58157	0.203496	7.772	8.02711e-14
SLC9A3R1	638.928	1.19532	0.153124	7.80623	6.1932e-14
SLC9A3R2	473.005	1.36023	0.15307	8.88628	9.98452e-18
SMAD7	122.674	1.30902	0.206413	6.34176	1.49636e-09
SMAP2	792.414	1.09065	0.139986	7.79111	6.97134e-14
SMARCD1	2519.9	1.49601	0.116372	12.8554	5.93637e-36
SMCR8	177.878	1.14081	0.202235	5.641	8.93019e-08
SNAI1	481.872	1.63477	0.151574	10.7852	1.33859e-25
SNAPC2	392.518	1.75895	0.196263	8.96222	5.18607e-18
SNCB	211.943	1.46632	0.187541	7.81863	5.66205e-14
SNRPA	3911.53	1.28082	0.15588	8.21669	2.59804e-15
SNX21	203.71	1.28535	0.185731	6.92048	3.52144e-11
SNX33	97.2696	1.06054	0.222207	4.77275	7.45874e-06
SOBP	163.26	1.21866	0.191595	6.36059	1.33238e-09
SOCS3	63.2845	1.09996	0.247359	4.44681	3.22825e-05
SOLH	527.148	1.22337	0.164559	7.43425	9.82831e-13
SORBS3	843.453	1.86904	0.138871	13.4588	2.95677e-39
SOX12	2365.11	1.95195	0.120331	16.2215	1.28799e-56
SOX13	286.474	1.42334	0.163114	8.72604	3.87992e-17
SOX7	586.503	1.5915	0.143954	11.0556	7.61818e-27
SOX9	96.2984	1.25588	0.225535	5.56846	1.33901e-07
SP2	762.149	1.99982	0.150669	13.273	2.93832e-38
SPATA2	225.016	1.61467	0.174761	9.2393	4.46513e-19
SPATS2L	653.135	1.14296	0.138889	8.22932	2.3463e-15
SPEN	850.683	1.33157	0.152468	8.73344	3.67156e-17
SPHK2	182.191	1.18979	0.186262	6.38774	1.12951e-09
SPINT1	31.5511	1.11165	0.319703	3.47713	0.00141152
SPNS1	335.346	1.70751	0.167769	10.1778	6.40938e-23
SPRN	15.5987	1.35491	0.435452	3.11151	0.004631
SPRY4	330.841	1.47277	0.155661	9.46139	5.89265e-20
SPSB1	40.7428	1.45132	0.310629	4.67219	1.18296e-05
SPSB4	161.694	1.09658	0.19071	5.74999	4.87779e-08
SRCAP	1100.8	1.65006	0.135113	12.2125	1.56001e-32
SRCIN1	293.021	1.4392	0.156198	9.21389	5.53626e-19
SREBF2	1062.6	1.13742	0.130337	8.72678	3.86258e-17
SRGAP1	412.876	1.35699	0.161682	8.39291	6.21965e-16
SRM	2336.37	2.29779	0.133121	17.2609	7.46762e-64
SRRM2	6615.95	1.16585	0.126966	9.18239	7.31542e-19
SRRM4	707.542	1.00212	0.138408	7.24036	3.87735e-12
SSBP4	1139.03	1.0193	0.154505	6.59722	2.96715e-10
SSH2	415.833	1.16181	0.153313	7.57804	3.44288e-13
ST3GAL2	294.55	1.05291	0.180512	5.83293	3.04768e-08
ST6GALNAC4	176.642	1.35097	0.193623	6.97731	2.41393e-11
ST8SIA2	498.275	1.24128	0.170515	7.27959	2.94005e-12
STAC2	181.513	1.23005	0.17662	6.96438	2.62597e-11
STIM1	507.356	1.13786	0.18124	6.2782	2.19247e-09
STK40	395.3	1.5599	0.151823	10.2745	2.449e-23
STRF6	308010	1.41426	0.291199	4.85667	5.00742e-06
STRN4	1829.66	1.08714	0.138412	7.85437	4.32333e-14
STX1B	308.082	1.99456	0.175466	11.3672	2.56755e-28
STX2	1040.49	1.1265	0.132354	8.51125	2.34134e-16
STXBP1	4846.7	1.88292	0.129375	14.554	1.02437e-45
SUFU	287.416	1.41146	0.167903	8.40639	5.57539e-16
SYN1	719.03	1.52815	0.17948	8.51432	2.28436e-16
SYNPO	562.578	1.53251	0.144449	10.6094	8.11224e-25
SYT15	37.9218	1.06011	0.306076	3.46355	0.00148133
SYT3	309.501	1.46589	0.158902	9.22511	5.03547e-19
SYT5	87.4974	1.10768	0.246567	4.49239	2.63694e-05
SYT7	318.676	1.47004	0.155212	9.4712	5.3788e-20
SYVN1	517.155	1.61485	0.141426	11.4183	1.46251e-28
TACC2	237.768	1.01516	0.161484	6.28646	2.09011e-09
TAF6	1610.51	1.76711	0.133071	13.2794	2.72839e-38
TAPBP	135.462	1.76253	0.201454	8.74903	3.21793e-17
TASP1	127.347	1.00128	0.216292	4.62928	1.43849e-05
TBC1D10B	730.4	1.62412	0.142866	11.3682	2.55512e-28
TBC1D17	343.686	1.40143	0.153452	9.13268	1.13501e-18
TBC1D25	177.087	1.19579	0.203053	5.88907	2.21267e-08
TBCB	1459.14	1.2624	0.142268	8.87336	1.11893e-17
TBX2	3210.74	1.61954	0.128831	12.571	2.0852e-34
TBX6	76.2554	1.22104	0.241065	5.06519	1.83106e-06
TBXA2R	29.607	1.28386	0.342842	3.74477	0.000540438
TCF3	3128.14	1.65996	0.112967	14.6942	1.41441e-46
TCF7	216.405	1.50827	0.19099	7.89713	3.11244e-14
TCF7L1	142.344	2.28135	0.226576	10.0688	1.85983e-22
TCF7L2	222.482	1.16694	0.169608	6.88024	4.6003e-11
TCN2	24.5306	1.27544	0.358905	3.55371	0.00108284
TCTN2	102.835	1.95887	0.244926	7.99783	1.43494e-14
TEAD4	344.387	1.00369	0.167663	5.98637	1.253e-08
TECR	1433.5	1.48513	0.147007	10.1024	1.33411e-22
TET1	469.895	1.0222	0.15321	6.6719	1.83291e-10
TET3	477.051	1.28054	0.155332	8.24391	2.08419e-15
TEX261	518.266	1.0113	0.15364	6.58225	3.26908e-10
TEX264	244.378	1.12585	0.170868	6.58902	3.1295e-10
TFAP2B	4930.03	1.25372	0.137907	9.09107	1.64256e-18
TFE3	699.522	1.29587	0.145401	8.9124	7.94271e-18
TFEB	90.826	1.45544	0.242814	5.99403	1.20014e-08
TFG	2531.04	1.07613	0.121431	8.86208	1.23287e-17
TGFB1	240.613	1.77919	0.172928	10.2886	2.12266e-23
TGFB1I1	188.88	1.68838	0.182794	9.23651	4.57182e-19
THAP8	157.355	1.38406	0.202932	6.8203	6.83505e-11
THTPA	232.81	1.77229	0.194169	9.12755	1.18731e-18
TICAM1	342.297	2.16718	0.162989	13.2965	2.25443e-38
TIMP1	284.699	1.20638	0.178113	6.77314	9.38363e-11
TIMP2	7024.27	1.82048	0.11883	15.32	1.62989e-50
TLE2	258.01	1.30951	0.162891	8.03918	1.0362e-14
TLE3	279.559	1.24616	0.159158	7.8297	5.23106e-14
TLN1	2110.07	1.13173	0.138737	8.15743	4.12281e-15
TLX1	51.6632	1.20727	0.285438	4.22952	8.13425e-05
TLX3	272.908	1.21326	0.208557	5.81739	3.32445e-08
TMEM119	1093.17	1.6903	0.130814	12.9213	2.63179e-36
TMEM127	300.894	1.53963	0.162251	9.48915	4.56337e-20
TMEM145	328.844	1.22282	0.15417	7.93165	2.39089e-14
TMEM151A	203.635	1.84829	0.206421	8.954	5.53741e-18
TMEM151B	405.84	1.30039	0.151812	8.56579	1.49134e-16
TMEM164	486.66	1.13265	0.136734	8.28363	1.5202e-15
TMEM175	232.675	1.08522	0.170012	6.3832	1.16028e-09
TMEM189	246.037	1.14343	0.173195	6.60199	2.87592e-10
TMEM198	211.729	1.03933	0.173858	5.97801	1.31473e-08
TMEM201	349.903	1.86388	0.164643	11.3207	4.29532e-28
TMEM204	9.45929	1.49271	0.479009	3.11625	0.00456186
TMEM214	889.511	1.41988	0.140176	10.1293	1.04643e-22
TMEM222	512.59	1.54048	0.156649	9.83394	1.76184e-21
TMEM229B	16.3626	1.79683	0.424164	4.23618	7.90849e-05
TMEM39B	276.569	1.17834	0.169902	6.9354	3.20026e-11
TMEM52	42.3719	1.15991	0.293204	3.95597	0.000242678
TMEM53	33.9509	1.80387	0.345122	5.22677	8.13423e-07
TMEM63B	486.339	1.16724	0.158001	7.38756	1.37636e-12
TMEM74B	210.717	1.19235	0.171373	6.95762	2.74597e-11
TMEM86B	89.2331	1.19487	0.227601	5.24981	7.24549e-07
TMEM88	30.2982	1.61573	0.347845	4.64496	1.34152e-05
TMEM8B	368.005	1.61023	0.165709	9.71723	5.32166e-21
TMEM97	2385.27	1.30024	0.138167	9.41063	9.43737e-20
TMUB1	986.947	1.16446	0.175245	6.64475	2.17462e-10
TNFRSF1A	71.6825	1.24326	0.268009	4.63888	1.37773e-05
TNFRSF21	324.759	1.15905	0.154649	7.49469	6.33315e-13
TNFSF12	75.7418	1.12092	0.260145	4.30882	5.84068e-05
TNK2	573.079	1.00649	0.150977	6.66651	1.89232e-10
TOM1L2	403.369	1.36965	0.170169	8.04872	9.63133e-15
TOMM34	798.963	1.02407	0.166537	6.1492	4.79452e-09
TOX2	486.457	1.90589	0.162619	11.72	4.74311e-30
TP53	894.833	1.23128	0.136671	9.0091	3.41757e-18
TP53I11	416.234	1.71681	0.152381	11.2666	7.60518e-28
TP53INP2	91.5266	1.56647	0.250687	6.24869	2.63092e-09
TPP1	666.748	1.26295	0.17043	7.41035	1.16377e-12
TRAF4	870.318	1.13483	0.142797	7.94711	2.12685e-14
TRAPPC1	2200.56	1.79587	0.121416	14.791	3.57051e-47
TRAPPC9	284.463	1.36308	0.19139	7.12199	8.89891e-12
TRIB1	44.0134	1.06537	0.290584	3.66629	0.000721708
TRIM24	2687.43	1.13896	0.138722	8.21035	2.72485e-15
TRIM62	77.5199	1.2419	0.235886	5.26482	6.7175e-07
TRIM66	57.9839	1.18666	0.27103	4.37834	4.33435e-05
TRIM8	660.061	1.17792	0.146006	8.06766	8.31556e-15
TSC22D4	896.677	1.81507	0.15919	11.4019	1.74517e-28
TSKU	193.63	1.27842	0.192373	6.64554	2.16718e-10
TSPAN11	240.712	1.03321	0.176132	5.86611	2.51993e-08
TSPAN18	726.11	1.47957	0.150323	9.84259	1.62649e-21
TSPAN33	393.094	1.06066	0.148218	7.1561	6.98387e-12
TSPAN7	1455.1	1.1415	0.147718	7.72756	1.13259e-13
TTBK1	438.119	1.6065	0.152675	10.5224	1.96871e-24
TTC28	534.446	1.07185	0.144322	7.42684	1.03552e-12
TTYH3	3918.32	1.33998	0.111743	11.9916	2.09636e-31
TUBB3	6319.14	1.20424	0.139182	8.65228	7.24994e-17
TUBB4A	1619.62	1.08684	0.144395	7.52688	5.01177e-13
TULP4	631.999	1.33919	0.159729	8.38413	6.68978e-16
U2AF1L4	26.1363	1.21194	0.353324	3.4301	0.00165382
UBAP2	627.052	1.33982	0.138228	9.69282	6.66455e-21
UBE2E3	2349.03	1.07311	0.137742	7.79072	6.98296e-14
UBE2R2	2833.82	1.14011	0.131618	8.66223	6.67053e-17
UBE2V1	24.9711	1.36695	0.357786	3.82058	0.000406567
UBL7	1391.4	1.31809	0.16189	8.14183	4.65178e-15
UBOX5	161.23	1.41287	0.206094	6.85545	5.40995e-11
UCP2	1680.27	1.70024	0.133371	12.7482	2.31251e-35
ULK1	419.32	1.14109	0.150202	7.59703	2.99792e-13
UNC5A	2201.57	2.09025	0.118769	17.5993	3.01535e-66
UNQ514	113.896	1.02542	0.203347	5.04274	2.04819e-06
URM1	587.221	1.52733	0.152713	10.0013	3.56442e-22
USH1G	17.3852	1.22977	0.415628	2.95883	0.00728808
USP11	3117.15	1.58196	0.144746	10.9292	2.88562e-26
USP2	116.058	2.01651	0.213389	9.44992	6.54051e-20
USP21	736.722	1.03202	0.129869	7.94663	2.13178e-14
VAMP2	591.438	1.45983	0.135983	10.7353	2.2393e-25
VANGL2	992.886	1.1604	0.140877	8.23696	2.20493e-15
VASN	225.03	1.19988	0.210154	5.70953	6.12683e-08
VAT1L	964.872	1.03508	0.123783	8.36201	7.98505e-16
VCL	622.242	1.11679	0.137899	8.09863	6.55472e-15
VEGFB	1467.91	1.05639	0.166084	6.36062	1.33238e-09
VPS37B	370.337	1.14395	0.150605	7.59571	3.0247e-13
VPS37C	404.178	1.50505	0.151081	9.96185	5.17049e-22
VWA5B2	86.8652	1.499	0.246791	6.07396	7.51698e-09
VWCE	202.334	1.07818	0.181295	5.94708	1.57868e-08
WASF2	1268.46	1.34255	0.133627	10.047	2.2897e-22
WBP2	1749.82	1.21416	0.13072	9.28828	2.90106e-19
WDR34	1033.86	1.00246	0.132158	7.58531	3.26395e-13
WDTC1	781.407	1.88585	0.142297	13.2529	3.79444e-38
WFS1	149.75	1.4589	0.20329	7.17647	6.0678e-12
WIPF3	232.23	2.17733	0.206916	10.5228	1.96759e-24
WIZ	2229.48	1.81942	0.135157	13.4615	2.8958e-39
WNK2	559.214	1.29788	0.136565	9.50375	3.97925e-20
WNT4	56.1538	1.32022	0.271918	4.8552	5.04186e-06
WNT6	78.7435	1.18567	0.268929	4.40886	3.79476e-05
WNT8B	4.41831	1.69443	0.545556	3.10589	0.00470896
WRAP53	392.675	1.3966	0.152791	9.14058	1.06256e-18
XYLT1	123.603	1.43286	0.203856	7.02878	1.69782e-11
YPEL3	1070.69	1.62835	0.147898	11.0099	1.24732e-26
ZBED3	19.1669	1.66505	0.420943	3.95553	0.000243015
ZBTB4	406.098	1.139	0.151128	7.53667	4.67445e-13
ZBTB45	125.487	1.64752	0.231977	7.10206	1.02225e-11
ZBTB7A	158.94	1.11803	0.184955	6.04489	8.88808e-09
ZBTB7B	241.791	1.38884	0.173962	7.98355	1.59374e-14
ZC3H3	349.942	1.72078	0.17257	9.9715	4.73725e-22
ZC3H4	1343.7	1.39595	0.119741	11.6581	9.64132e-30
ZDHHC12	324.844	1.02756	0.166932	6.15557	4.62516e-09
ZDHHC19	24.6255	1.43371	0.394187	3.63713	0.000802023
ZDHHC24	79.9924	1.03844	0.239006	4.34484	5.00652e-05
ZDHHC8	747.472	1.76727	0.147251	12.0017	1.86958e-31
ZDHHC8P1	233.276	1.88804	0.171119	11.0335	9.69749e-27
ZFHX2	126.654	1.28882	0.20418	6.31214	1.78683e-09
ZFHX3	984.328	1.28737	0.153304	8.39747	5.99367e-16
ZFP36	125.254	1.22249	0.204158	5.98799	1.24156e-08
ZFP41	114.158	1.31896	0.217531	6.06333	7.97849e-09
ZFP64	423.515	1.57129	0.146297	10.7404	2.1282e-25
ZFPM1	311.81	1.81124	0.178947	10.1217	1.12282e-22
ZFR2	107.18	1.24475	0.217079	5.73407	5.33864e-08
ZMIZ1	2831.31	1.23937	0.126012	9.83533	1.74289e-21
ZNF142	318.418	1.01877	0.16537	6.16057	4.4892e-09
ZNF2	119.549	1.11694	0.204628	5.45839	2.42835e-07
ZNF213	436.157	2.15982	0.172548	12.5172	3.96382e-34
ZNF219	716.112	1.33684	0.181595	7.36168	1.65049e-12
ZNF275	269.891	1.18858	0.162211	7.32737	2.10417e-12
ZNF282	532.341	1.13927	0.149684	7.61119	2.71307e-13
ZNF341	112.419	1.42346	0.233667	6.09182	6.7581e-09
ZNF346	308.833	1.17791	0.156282	7.53712	4.66463e-13
ZNF358	2600.44	2.58939	0.121494	21.3128	6.26389e-97
ZNF362	838.187	1.08874	0.127304	8.55231	1.66666e-16
ZNF384	1666.38	1.97224	0.119612	16.4886	2.14077e-58
ZNF385A	562.828	1.8607	0.147815	12.588	1.69696e-34
ZNF385C	33.5516	1.15607	0.317473	3.64146	0.00079023
ZNF408	142.951	1.87964	0.240357	7.82021	5.60956e-14
ZNF414	205.906	1.26268	0.204588	6.17183	4.19166e-09
ZNF423	1224.39	1.36447	0.140534	9.70915	5.7441e-21
ZNF446	158.876	1.01477	0.217355	4.66871	1.20121e-05
ZNF467	88.0386	1.73544	0.251641	6.89647	4.13526e-11
ZNF469	21.1495	1.29277	0.375957	3.43862	0.00160805
ZNF488	27.5963	1.23987	0.34201	3.62524	0.00083616
ZNF500	101.602	1.01954	0.21627	4.71417	9.75156e-06
ZNF574	228.223	1.45264	0.194861	7.45479	8.51118e-13
ZNF575	12.9789	2.24936	0.481731	4.66932	1.19832e-05
ZNF579	413.026	1.62216	0.176198	9.20645	5.90517e-19
ZNF580	666.295	1.14548	0.170765	6.7079	1.44493e-10
ZNF592	509.711	1.5025	0.14366	10.4587	3.80172e-24
ZNF593	168.033	1.49471	0.205948	7.25769	3.43636e-12
ZNF598	885.148	1.17674	0.133324	8.82615	1.66825e-17
ZNF609	1099.52	1.23855	0.141	8.78404	2.37586e-17
ZNF628	158.845	2.44516	0.216538	11.2921	5.81931e-28
ZNF687	479.141	1.26281	0.148607	8.49762	2.61353e-16
ZNF749	51.9465	1.2751	0.272631	4.67701	1.15743e-05
ZNF777	304.593	1.18669	0.181019	6.5556	3.861e-10
ZNF804A	539.269	1.61761	0.165147	9.79497	2.57714e-21
ZNF808	105.542	1.00004	0.208337	4.80011	6.54941e-06
ZNF835	13.9224	1.41293	0.468308	3.01709	0.00614109
ZNF836	170.044	1.28764	0.196678	6.54696	4.07135e-10
ZNF865	462.596	2.00146	0.155226	12.8938	3.72279e-36
ZNRF1	663.745	1.03293	0.141197	7.31551	2.28736e-12
ZSCAN1	31.6748	1.09445	0.32517	3.36579	0.00205092
ZSCAN12P1	365.883	1.49198	0.205192	7.27114	3.12613e-12
ZSWIM1	74.3299	1.1826	0.262884	4.49857	2.56279e-05
ZYX	703.075	1.61806	0.145546	11.1172	3.92734e-27

## Sheet: Mut_miR-873 targets
Gene name	baseMean	log2FoldChange	lfcSE	stat	adjusted p-value
ABCD1	203.463	1.10474	0.154745	7.13908	8.25e-12
ABL1	1647.78	1.20095	0.118027	10.1752	6.84e-23
ACACA	3184.41	1.77458	0.325755	5.44758	2.6e-07
ACOT13	867.5	1.00241	0.118216	8.47947	3.05e-16
ACRBP	22.5555	1.12886	0.33365	3.38337	0.00196025
ACTA2	628.549	1.2265	0.154465	7.9403	2.27e-14
ACTB	46898.2	1.00857	0.289502	3.48381	0.00138797
ACVRL1	44.5551	1.28419	0.265571	4.8356	5.59e-06
ADM2	26.9696	1.34256	0.314931	4.26303	7.17e-05
ADRBK1	840.771	1.02313	0.116489	8.78308	2.43e-17
AES	9338.44	1.20313	0.12211	9.85283	1.52e-21
AF079515	1882.82	1.21869	0.308311	3.95278	0.000251015
AF131837	39.9354	1.06063	0.27401	3.87077	0.000342404
AFG3L1P	1266.16	1.5738	0.132395	11.8872	7.4e-31
AGAP2	752.55	1.02518	0.120012	8.54227	1.82e-16
AGPAT1	2497.19	1.56527	0.114407	13.6816	1.55e-40
AHDC1	616.868	1.13796	0.138035	8.244	2.07e-15
AK000470	164.142	1.191	0.191511	6.21893	3.27e-09
AK023178	20.8942	1.24117	0.353937	3.50676	0.00128191
AK024248	636.313	1.12851	0.140725	8.01928	1.21e-14
AK025975	30.0859	1.15012	0.317746	3.61961	0.000865435
AK054921	19.8699	1.32066	0.401247	3.29139	0.00266099
AK055386	284.002	1.46472	0.149527	9.79572	2.64e-21
AK055785	24.3141	1.78273	0.3452	5.16433	1.11e-06
AK056211	43.0578	1.04034	0.265977	3.91137	0.000294309
AK056351	10.7762	1.44504	0.430007	3.3605	0.0021127
AK056490	100.854	1.15036	0.195757	5.87645	2.45e-08
AK057321	73.4359	1.04381	0.227659	4.58495	1.76e-05
AK057681	23.4852	1.48648	0.359039	4.14016	0.000118924
AK092098	61.5726	1.21669	0.245806	4.9498	3.21e-06
AK094525	61.536	1.07636	0.24293	4.43076	3.5e-05
AK095057	147.16	1.15103	0.179679	6.40604	1.02e-09
AK096291	74.8837	1.46278	0.244963	5.97143	1.42e-08
AK097803	80.852	1.02155	0.215747	4.73497	9e-06
AK098333	14.2603	1.1372	0.38566	2.94871	0.00762861
AK123675	2623.7	1.23013	0.114463	10.7469	2.02e-25
AK123998	16.6649	1.27568	0.378556	3.36986	0.00204904
AK125489	11.9002	1.42174	0.411702	3.45333	0.00153996
AK126180	44.2145	1.32445	0.284656	4.65281	1.3e-05
AK127026	32.8724	1.64516	0.32523	5.05846	1.89e-06
AK127179	39.0759	1.18873	0.281934	4.21633	8.69e-05
AK127190	62.4361	2.27868	0.258241	8.82384	1.73e-17
AK128619	10.7199	1.34699	0.436949	3.08273	0.00511348
AK130294	68.0239	1.09899	0.231907	4.73894	8.83e-06
AK300656	61.8777	1.78114	0.24052	7.40538	1.28e-12
AK308561	292.465	1.25142	0.160188	7.81223	6.1e-14
AKNA	178.073	1.65836	0.176336	9.40459	1.01e-19
AL049935	457.795	1.3345	0.15189	8.786	2.38e-17
AL050000	221.094	1.17288	0.158762	7.38763	1.45e-12
AL137655	56.1696	1.59888	0.270901	5.90207	2.12e-08
ALPL	106.217	1.04254	0.205447	5.07448	1.75e-06
AMH	787.167	1.07622	0.16696	6.44595	7.99e-10
ANKRD54	922.498	1.73383	0.132587	13.0769	4.15e-37
APC	784.442	1.45451	0.121118	12.009	1.8e-31
APH1A	3937.86	1.15027	0.133508	8.61573	9.83e-17
APLP1	2230.29	1.08752	0.147604	7.36781	1.67e-12
APOBEC3C	39.6285	1.28044	0.282054	4.53969	2.16e-05
APOBEC3F	96.636	1.60165	0.21129	7.58032	3.52e-13
ARAF	498.222	1.66872	0.131948	12.6467	8.49e-35
ARHGAP17	489.866	1.43956	0.154864	9.29562	2.73e-19
ARHGAP27	26.5396	1.10129	0.314489	3.50182	0.00130341
ARHGAP31	477.897	1.28892	0.127011	10.1481	8.87e-23
ARHGAP33	659.712	1.29958	0.123325	10.5378	1.8e-24
ARHGDIA	1473.04	1.182	0.276843	4.26955	6.98e-05
ARHGDIB	30.563	1.34954	0.304176	4.4367	3.41e-05
ARID1A	3264.76	1.16035	0.119448	9.71431	5.67e-21
ARID1B	2436.45	1.44001	0.105742	13.6181	3.54e-40
ARID3B	536.068	1.10406	0.131966	8.36626	7.71e-16
ARL5B	405.691	1.25489	0.354903	3.53585	0.00116165
ARSB	392.161	1.53222	0.150615	10.1731	6.97e-23
ASPDH	67.6685	1.3084	0.22949	5.70136	6.55e-08
ATF2	681.033	1.08291	0.12473	8.68208	5.65e-17
ATF7	624.942	1.33831	0.133252	10.0435	2.49e-22
ATG13	764.992	1.28485	0.119098	10.7882	1.3e-25
ATG2A	180.906	1.06453	0.160105	6.64893	2.21e-10
ATN1	3874.45	1.31278	0.112066	11.7143	5.11e-30
ATP1B2	498.137	1.0624	0.151134	7.02955	1.76e-11
ATP5SL	991.719	1.20766	0.115465	10.459	3.92e-24
ATRIP	60.1051	1.08263	0.238688	4.53575	2.2e-05
ATXN2	1608.93	1.14209	0.127988	8.92341	7.2e-18
ATXN2L	4396.3	1.87665	0.123273	15.2236	6.48e-50
AUTS2	2533.57	1.06091	0.101436	10.4589	3.92e-24
AX746485	116.828	1.04764	0.233447	4.4877	2.72e-05
AX746750	75.8718	2.0099	0.240227	8.3667	7.7e-16
AX746967	39.3812	1.01406	0.274395	3.69563	0.000656474
AX747379	82.7128	1.01059	0.212712	4.75099	8.35e-06
AX747537	45.4659	1.78557	0.270268	6.60665	2.91e-10
AX747577	90.4939	1.60295	0.228187	7.02473	1.82e-11
AX747819	21.5333	1.05337	0.340483	3.09375	0.00494344
AX747952	6.34742	1.73006	0.47574	3.63656	0.000815343
AX748015	32.9921	1.04951	0.301627	3.47951	0.00140828
B3GNT7	21.8603	1.30521	0.340343	3.83499	0.000391613
B4GALT1	123.022	1.05924	0.185922	5.69725	6.7e-08
BAG3	278.533	1.61099	0.167407	9.62316	1.33e-20
BAG6	4994.55	1.06395	0.112725	9.43844	7.44e-20
BAIAP2	382.41	1.07573	0.148882	7.2254	4.56e-12
BC018860	302675	1.2893	0.15552	8.2903	1.42e-15
BC023201	32.6645	1.14703	0.292202	3.92546	0.000279432
BC040700	54.1013	2.6975	0.306986	8.78704	2.37e-17
BC040733	86.7018	3.00079	0.258969	11.5875	2.15e-29
BC040734	8.66454	1.79825	0.455922	3.94421	0.000259707
BC043205	114.726	1.01901	0.183231	5.56134	1.41e-07
BC043620	339.936	1.23935	0.136518	9.07827	1.87e-18
BC044310	27.1376	1.74185	0.480995	3.62134	0.00086034
BC053580	9.67071	1.9078	0.444794	4.28917	6.42e-05
BC053669	81.4512	1.27488	0.241809	5.27225	6.46e-07
BC063788	53.1983	1.00097	0.265898	3.76449	0.000508578
BC080605	420.09	1.1672	0.130662	8.933	6.61e-18
BC096759	45.5413	1.18132	0.26377	4.47861	2.83e-05
BCAM	10.3863	1.46377	0.439262	3.33234	0.0023193
BCAS3	261.152	1.09558	0.176716	6.19967	3.67e-09
BCL11A	887.323	1.44059	0.14798	9.73508	4.7e-21
BCL2L1	652.802	1.25293	0.125493	9.98408	4.39e-22
BCL9	1618.43	1.36239	0.124144	10.9743	1.83e-26
BCL9L	366.562	1.85462	0.143582	12.9168	3.06e-36
BCORL1	388.064	1.43441	0.130845	10.9627	2.07e-26
BHLHE40	81.4571	1.20858	0.219836	5.49762	1.99e-07
BMP8B	52.0106	1.27899	0.264468	4.83607	5.58e-06
BRD4	1618.04	1.87446	0.109775	17.0756	1.66e-62
BRE	779.237	1.00267	0.154747	6.4794	6.47e-10
BSCL2	8.43274	1.65475	0.451585	3.66432	0.000736228
BSN	506.651	1.46276	0.125504	11.6551	1.01e-29
C11orf49	911.759	1.07156	0.139845	7.66248	1.9e-13
C12orf32	1886.19	1.29984	0.141292	9.19965	6.41e-19
C12orf34	1190	1.20327	0.117308	10.2574	3e-23
C12orf53	1113.21	1.16614	0.133827	8.71378	4.34e-17
C15orf39	165.895	1.41377	0.179039	7.89646	3.19e-14
C16orf45	975.685	1.09044	0.125851	8.66455	6.54e-17
C16orf57	1271.63	1.68176	0.138606	12.1334	4.2e-32
C16orf96	8.22442	1.63364	0.459706	3.55365	0.00109387
C17orf103	376.212	1.80794	0.149063	12.1287	4.38e-32
C17orf53	141.232	1.26	0.194094	6.4917	6e-10
C17orf62	490.064	1.08412	0.140245	7.73016	1.14e-13
C17orf63	889.026	1.7572	0.147091	11.9463	3.75e-31
C17orf65	151.642	1.54015	0.17268	8.91911	7.47e-18
C17orf70	696.175	1.03934	0.147284	7.05673	1.46e-11
C19orf40	58.7888	1.13166	0.233244	4.85183	5.18e-06
C19orf45	56.6853	1.36395	0.245667	5.552	1.48e-07
C19orf47	232.46	1.57283	0.151396	10.3888	7.98e-24
C19orf54	322.674	1.45825	0.141823	10.2822	2.34e-23
C19orf55	130.529	1.72145	0.208524	8.2554	1.89e-15
C1orf144	219.28	1.71195	0.209375	8.17647	3.53e-15
C1orf198	554.622	1.09008	0.13536	8.05318	9.39e-15
C1orf229	27.5894	1.26495	0.32771	3.85995	0.000356543
C1orf56	146.653	1.0806	0.172589	6.26108	2.51e-09
C1QTNF6	343.544	1.38366	0.136332	10.1492	8.8e-23
C20orf112	2707.26	1.69076	0.105293	16.0576	1.96e-55
C20orf132	116.678	1.03377	0.200003	5.16878	1.09e-06
C20orf195	49.1486	1.08125	0.249248	4.33804	5.21e-05
C21orf56	168.886	1.09373	0.182283	6.00016	1.2e-08
C21orf90	194.484	1.24922	0.167342	7.46508	8.26e-13
C2orf18	914.698	2.50767	0.118099	21.2336	1.72e-96
C2orf44	765.678	1.20476	0.141861	8.49253	2.74e-16
C2orf68	2007.99	1.49324	0.102105	14.6246	3.89e-46
C2orf81	268.294	1.04056	0.149566	6.9572	2.88e-11
C3orf39	344.805	1.35439	0.144408	9.37892	1.27e-19
C4orf42	280.996	1.34534	0.159147	8.45343	3.8e-16
C5orf62	112.073	1.18981	0.188532	6.31093	1.85e-09
C6orf226	142.575	1.23915	0.185469	6.68121	1.79e-10
C7orf61	17.2571	1.05895	0.36465	2.90401	0.00869872
C8orf73	28.7945	1.03445	0.309135	3.34629	0.00221665
C9orf16	792.718	1.05227	0.146141	7.20038	5.39e-12
C9orf85	306.686	1.01304	0.153518	6.59884	3.05e-10
CABLES2	614.063	1.79424	0.128475	13.9657	3.32e-42
CACNA1G	352.11	1.12569	0.130774	8.6079	1.05e-16
CACNG4	4017.41	1.13965	0.108457	10.5079	2.44e-24
CALM3	6376.48	1.1399	0.118894	9.58751	1.86e-20
CALY	295.589	1.02789	0.142246	7.22614	4.54e-12
CAMTA2	549.968	1.00712	0.119657	8.41669	5.16e-16
CARM1	1542.36	1.22277	0.113941	10.7317	2.36e-25
CBX2	1607.22	1.17971	0.103961	11.3476	3.11e-28
CBX6	73.5653	1.05014	0.223112	4.70682	1.02e-05
CCBE1	18.0751	1.0943	0.369468	2.96181	0.00736391
CCDC86	560.43	1.57372	0.170161	9.24839	4.16e-19
CCDC88C	174.114	1.01963	0.172668	5.90513	2.08e-08
CCDC97	513.704	1.23075	0.126293	9.74515	4.29e-21
CCNB1IP1	4003.39	1.25882	0.114267	11.0165	1.16e-26
CCNF	1268.75	1.0955	0.104998	10.4335	5.03e-24
CCNI	11993.2	2.14349	0.130714	16.3983	1.19e-57
CCNK	2078.57	1.34051	0.129683	10.3368	1.34e-23
CD248	194.774	1.2266	0.190195	6.44916	7.84e-10
CD3EAP	85.7042	1.28137	0.215651	5.94184	1.69e-08
CDC42EP1	34.8015	1.32357	0.299005	4.42658	3.56e-05
CDK18	151.764	1.00844	0.174854	5.76732	4.55e-08
CDK2AP2	652.666	1.00158	0.161651	6.19593	3.75e-09
CDKN1A	1855.8	1.07644	0.108056	9.96186	5.4e-22
CEBPA	50.993	1.16557	0.248476	4.69088	1.1e-05
CELF3	3579.78	1.1381	0.122692	9.27606	3.24e-19
CEND1	174.179	1.08318	0.187369	5.78102	4.23e-08
CENPV	2053.82	1.06937	0.121918	8.77122	2.69e-17
CHN1	3269.04	1.17366	0.134978	8.69521	5.06e-17
CHP	2071.13	1.17022	0.102496	11.4173	1.42e-28
CHPF	555.153	1.0023	0.124467	8.05278	9.4e-15
CHRM1	32.3854	1.09476	0.310987	3.52028	0.00122774
CHRNB4	476.828	1.60898	0.166936	9.63831	1.16e-20
CHST3	274.188	1.15954	0.140757	8.23793	2.17e-15
CHST5	31.9157	1.13956	0.299627	3.80328	0.000441934
CHTF8	1345.65	1.2553	0.112475	11.1607	2.43e-27
CIC	1206.59	1.37565	0.127677	10.7745	1.51e-25
CIZ1	2247.16	1.61564	0.130495	12.3809	2.12e-33
CLIP3	5113.48	1.69465	0.134146	12.6328	1e-34
CLSPN	422.995	1.01845	0.152247	6.68948	1.7e-10
CLTB	827.635	1.01936	0.125361	8.13141	5.07e-15
CNN2	181.264	2.07731	0.190312	10.9153	3.43e-26
CNNM3	653.161	1.11112	0.121141	9.17211	8.16e-19
CNOT3	1702.04	1.73717	0.111101	15.6359	1.33e-52
CNOT4	1028.1	1.24088	0.145634	8.52054	2.18e-16
CNTFR	1775.42	1.20768	0.120564	10.0169	3.22e-22
CORO2B	14.4076	1.18295	0.4002	2.95589	0.00747749
COTL1	159.998	1.11044	0.172755	6.42785	8.92e-10
COX10	260.145	1.05647	0.151471	6.97472	2.56e-11
CR749689	100.784	1.90683	0.220421	8.65084	7.33e-17
CREB3L1	13.7905	1.26336	0.394333	3.20378	0.00352317
CREB3L2	1303.04	1.51954	0.117855	12.8932	4.06e-36
CREB5	160.429	1.24153	0.172273	7.20677	5.17e-12
CREBBP	1197.61	1.53884	0.123285	12.482	6.37e-34
CRHR1	21.7436	1.24028	0.354844	3.49528	0.00133322
CRTC1	414.258	1.51355	0.148931	10.1627	7.69e-23
CS	5803.53	1.2583	0.1222	10.297	2.01e-23
CSRNP2	1295.18	1.21637	0.120308	10.1105	1.29e-22
CST3	652.81	1.09953	0.151595	7.25308	3.77e-12
CTDNEP1	3938.61	1.2924	0.132783	9.73316	4.78e-21
CTDSP1	496.258	1.13688	0.130833	8.68955	5.31e-17
CTRL	19.1788	1.04027	0.352893	2.94784	0.00764502
CUX1	1982.91	1.42413	0.133797	10.6439	5.85e-25
CYB5R3	1377.93	1.34866	0.143641	9.38911	1.16e-19
cytochrome_b	64304.7	1.418	0.323151	4.38805	4.2e-05
DAG1	313.57	1.00678	0.146809	6.85779	5.61e-11
DAP	860.896	1.49792	0.127522	11.7464	3.57e-30
DBF4B	817.886	1.88913	0.117849	16.0301	2.9e-55
DBH	2285.39	1.38257	0.131973	10.4762	3.33e-24
DBNDD1	2434.49	2.05305	0.110927	18.5081	2.18e-73
DCLK2	671.419	1.00258	0.119521	8.38833	6.53e-16
DCP1B	764.168	1.64327	0.141011	11.6535	1.02e-29
DDAH1	2505.87	1.02365	0.0989649	10.3436	1.26e-23
DENND1A	547.987	1.26406	0.132896	9.51159	3.77e-20
DENND1C	140.838	1.24492	0.199521	6.23953	2.88e-09
DLG4	1438.11	1.70863	0.120173	14.218	1.11e-43
DLGAP3	345.434	1.35368	0.137742	9.82763	1.94e-21
DLGAP4	2994.8	1.80589	0.116316	15.5258	7.12e-52
DLST	1783.43	1.12118	0.115702	9.69024	7.11e-21
DLX4	16.069	1.39969	0.396776	3.52766	0.00119632
DLX5	386.37	1.00175	0.155957	6.42327	9.17e-10
DMWD	274.073	1.36989	0.14838	9.23226	4.8e-19
DNAH14	1287.46	1.18321	0.153846	7.69086	1.54e-13
DNAJC4	562.486	1.11695	0.152505	7.32399	2.27e-12
DNASE1L1	191.279	1.59437	0.176817	9.01704	3.21e-18
DNM1L	3383.81	1.03085	0.155659	6.62252	2.62e-10
DOC2B	45.6323	1.01461	0.266961	3.80059	0.000446572
DOT1L	1138.99	1.17839	0.10628	11.0875	5.41e-27
DPM2	1924.65	1.6949	0.130333	13.0044	1.01e-36
DPYSL5	2986.91	1.21584	0.102947	11.8103	1.75e-30
DQ575010	29.8753	1.34055	0.32214	4.16141	0.000109194
DQ581928	10.2157	1.37732	0.431973	3.18844	0.00369202
DQ582265	67.8078	1.39583	0.258146	5.40715	3.22e-07
DQ583205	49.3934	1.30015	0.257563	5.04791	2e-06
DQ584971	6.91041	1.58803	0.469404	3.38309	0.00196154
DQ586822	97.3782	1.12794	0.21023	5.36525	3.99e-07
DQ590013	18.4048	1.1343	0.392746	2.88814	0.00911319
DQ594366	36.1383	1.37488	0.296159	4.64237	1.37e-05
DQ595103	424.933	1.10887	0.137654	8.05551	9.22e-15
DRAM1	27.2228	1.02012	0.340111	2.99937	0.00660283
DRAP1	1467.45	1.12447	0.108607	10.3536	1.14e-23
DRD2	429.603	1.4238	0.153453	9.27842	3.18e-19
DSCR3	901.885	1.66958	0.153014	10.9113	3.57e-26
DSTNP2	122.624	1.06909	0.179983	5.93995	1.71e-08
DTX1	596.806	1.16052	0.137979	8.41081	5.4e-16
DTX2	174.446	1.15803	0.163431	7.08572	1.2e-11
DUSP8	380.391	1.18973	0.136732	8.70117	4.81e-17
DVL3	4063.67	1.23408	0.104674	11.7897	2.22e-30
DYM	1616.4	1.43599	0.105936	13.5553	8.09e-40
DYNLRB1	3766.36	1.00355	0.273145	3.67405	0.000710743
E2F2	652.949	1.79909	0.121332	14.8278	2.1e-47
EDC3	852.742	1.08735	0.115684	9.39924	1.06e-19
EEF2K	1346.1	2.48945	0.151848	16.3943	1.19e-57
EFNA5	821.785	1.08804	0.127911	8.50626	2.45e-16
EFNB3	1136.51	1.04414	0.115879	9.01053	3.39e-18
EGFR	42.5789	1.28016	0.271903	4.70815	1.02e-05
EIF1AD	470.7	1.08844	0.132283	8.22817	2.35e-15
EIF3L	15470.3	1.24747	0.104736	11.9106	5.72e-31
EIF4EBP1	4883.99	2.11226	0.118923	17.7616	1.47e-67
ELF4	250.589	1.29053	0.164602	7.84031	4.91e-14
ELOVL1	544.906	1.35368	0.135461	9.99308	4.05e-22
EMP3	22.9526	1.09779	0.351986	3.11884	0.00457868
ENG	124.332	1.34206	0.192829	6.95988	2.83e-11
EP300	634.571	1.46699	0.130584	11.2341	1.07e-27
EPB41	1960.4	1.27321	0.116492	10.9297	2.94e-26
EPB41L1	1564.12	1.02876	0.125342	8.20758	2.76e-15
EPB41L4A	385.996	1.22064	0.142208	8.58351	1.29e-16
EPB49	172.304	1.39421	0.173594	8.03143	1.11e-14
EPHB4	233.314	1.1618	0.154086	7.53993	4.76e-13
EPN1	2654.36	1.19721	0.128105	9.34553	1.72e-19
ERAL1	1099.34	1.2093	0.147979	8.17215	3.65e-15
ERGIC1	1912.71	1.15446	0.129972	8.8824	1.03e-17
ERGIC3	2324.51	1.26682	0.108168	11.7116	5.24e-30
ERMAP	54.7783	1.12728	0.250038	4.50841	2.48e-05
ETHE1	134.432	1.32886	0.179979	7.38343	1.49e-12
ETV4	427.907	1.24263	0.145671	8.53036	2.01e-16
EVL	2734.49	1.28184	0.141399	9.06542	2.09e-18
EYA1	258.144	1.13463	0.161894	7.00848	2.03e-11
EYA3	799.946	1.09925	0.121523	9.04562	2.5e-18
FAM100A	492.424	2.74973	0.169994	16.1754	3.69e-56
FAM102A	368.736	1.38444	0.150098	9.22355	5.19e-19
FAM110A	302.246	1.24967	0.142845	8.74843	3.27e-17
FAM110B	359.095	1.36128	0.137871	9.87359	1.25e-21
FAM123B	133.296	1.07578	0.175282	6.13741	5.3e-09
FAM124A	203.772	1.60511	0.15832	10.1384	9.77e-23
FAM125B	465.912	1.28901	0.13271	9.71298	5.71e-21
FAM131C	229.864	1.51948	0.164584	9.23224	4.8e-19
FAM163A	1181.94	1.16796	0.10683	10.9329	2.85e-26
FAM163B	335.19	1.11812	0.154975	7.21483	4.9e-12
FAM168A	73.1966	1.20276	0.247489	4.85986	4.99e-06
FAM57B	2587.98	1.29986	0.128928	10.0821	1.7e-22
FAM65A	1081.98	1.56562	0.127823	12.2483	1.06e-32
FAM78B	73.927	1.44128	0.222007	6.49205	5.99e-10
FAM83D	1076.81	1.10036	0.115075	9.56215	2.34e-20
FAM86A	274.631	1.32615	0.158579	8.3627	7.92e-16
FAM86C1	74.1037	1.32018	0.242155	5.45179	2.55e-07
FAM86C2P	93.8017	1.85408	0.217206	8.53603	1.91e-16
FAM86DP	152.241	1.56864	0.17548	8.93914	6.27e-18
FAM86HP	20.2982	1.0346	0.344803	3.00055	0.00657934
FAM89B	874.262	1.25449	0.144034	8.70971	4.48e-17
FARP1	2822.52	1.13373	0.105744	10.7215	2.61e-25
FBRS	1092.07	1.27427	0.110967	11.4833	6.84e-29
FBRSL1	1414.7	1.36228	0.111514	12.2163	1.56e-32
FBXL20	488.433	1.09382	0.141946	7.7059	1.37e-13
FBXO41	956.252	1.46692	0.123598	11.8685	9.13e-31
FBXO6	123.375	1.72934	0.190923	9.0578	2.24e-18
FEV	2797.11	1.59737	0.138729	11.5143	4.83e-29
FGD1	1776.26	2.05623	0.107604	19.1092	3.11e-78
FGF11	420.008	1.09664	0.128274	8.54921	1.72e-16
FHL3	683.788	1.60179	0.122891	13.0342	7.09e-37
FKBP1A	7009.12	1.51538	0.127604	11.8756	8.44e-31
FLJ14186	704.576	1.87688	0.134059	14.0004	2.11e-42
FLJ22184	1466.09	1.05472	0.128027	8.2383	2.16e-15
FLJ42627	257.325	1.45096	0.150121	9.66529	9e-21
FLJ44635	40.218	1.26456	0.279999	4.51629	2.4e-05
FLJ45340	2630.06	1.99075	0.123461	16.1245	7.43e-56
FLRT1	59.9268	1.31457	0.251068	5.23592	7.78e-07
FN3K	704.514	1.9193	0.16783	11.436	1.15e-28
FNIP2	164.664	1.06747	0.169167	6.31011	1.86e-09
FOXC1	1271.24	1.12861	0.123037	9.17289	8.12e-19
FOXJ2	270.738	1.36149	0.173257	7.85825	4.28e-14
FOXK2	2110.5	1.00561	0.101802	9.8781	1.21e-21
FOXM1	4870.83	1.83778	0.120134	15.2978	2.33e-50
FOXN3	1861.71	1.11419	0.119035	9.36023	1.5e-19
FOXP4	1128.06	1.99948	0.116205	17.2065	2.18e-63
FRS3	421.306	1.55674	0.128349	12.1289	4.38e-32
FTL	8361.99	1.05117	0.105785	9.93684	6.89e-22
FTO	1380.52	1.36439	0.119052	11.4605	8.81e-29
FW339974	18.3174	1.36265	0.360655	3.77826	0.00048428
G6PD	899.565	1.12708	0.153875	7.32464	2.27e-12
GAL3ST4	336.77	1.12638	0.134539	8.37214	7.39e-16
GALNTL1	400.889	1.20406	0.131357	9.16625	8.6e-19
GAS2L1	255.658	1.29841	0.155038	8.37479	7.26e-16
GAS7	44.9355	1.0988	0.272682	4.0296	0.000184782
GATA2	9083.42	1.25122	0.098106	12.7538	2.23e-35
GATA4	450.202	1.38373	0.126529	10.9361	2.76e-26
GATAD2A	1860.15	1.30464	0.102309	12.7519	2.26e-35
GATS	357.647	1.00886	0.132836	7.59473	3.16e-13
GCK	181.41	1.72195	0.178597	9.64154	1.12e-20
GDE1	1221.75	1.42138	0.11874	11.9706	2.84e-31
GIPC3	16.1205	1.17421	0.380432	3.08653	0.0050548
GIT1	2000.7	1.46247	0.105506	13.8615	1.37e-41
GLCE	285.995	1.32442	0.14788	8.95606	5.44e-18
GLI4	18.2244	1.63489	0.37409	4.3703	4.53e-05
GLIS1	9.4287	1.4872	0.448795	3.31376	0.00246682
GLIS2	480.206	1.593	0.149645	10.6452	5.79e-25
GLTSCR1	497.921	1.19276	0.130576	9.1346	1.14e-18
GNAO1	2951.46	1.57487	0.122615	12.844	7.35e-36
GNG3	65.9051	1.77039	0.274695	6.44494	8.03e-10
GOLGA7B	557.796	1.14349	0.138595	8.25059	1.96e-15
GOLPH3L	861.779	1.06141	0.116267	9.12912	1.19e-18
GPATCH8	1584.62	1.29894	0.109092	11.9069	5.89e-31
GPI	8541.84	1.28747	0.122575	10.5036	2.55e-24
GPR153	658.957	1.30987	0.122893	10.6586	5.06e-25
GPSM3	28.094	1.83956	0.329601	5.58117	1.27e-07
GRAMD1A	3135.44	1.78914	0.117445	15.2339	5.96e-50
GRID2IP	35.7689	1.09441	0.290967	3.76129	0.000514282
GRINA	1221.67	1.10543	0.131838	8.38471	6.71e-16
GTPBP1	652.314	1.1826	0.12871	9.18809	7.1e-19
H6PD	449.866	1.16059	0.129579	8.95663	5.42e-18
HAPLN4	90.329	1.13461	0.207708	5.46251	2.41e-07
HAX1	2953.68	1.27967	0.0991867	12.9016	3.68e-36
HCFC1	1995.92	1.47123	0.10149	14.4964	2.41e-45
HCN2	455.492	1.13503	0.132876	8.54203	1.82e-16
HECTD3	888.406	1.36807	0.127563	10.7247	2.54e-25
HGS	1999.34	1.07174	0.115305	9.29486	2.74e-19
HIF3A	255.183	1.29544	0.154823	8.36725	7.68e-16
HIPK2	1312.01	1.25974	0.123678	10.1857	6.19e-23
HIVEP1	212.085	1.41768	0.172941	8.19751	2.99e-15
HIVEP3	99.1245	1.36678	0.21473	6.36509	1.32e-09
HMG20B	2179.76	1.42183	0.114031	12.4688	7.45e-34
HMGA1	9881.41	2.01412	0.152178	13.2353	5.53e-38
HNRNPUL1	7258.81	1.24767	0.127328	9.79888	2.57e-21
HOMEZ	206.682	1.05096	0.182083	5.77188	4.44e-08
HOXC4	1052.87	1.22226	0.127671	9.57354	2.1e-20
HOXC8	77.896	1.51443	0.21692	6.98153	2.44e-11
HS3ST2	10.2231	1.34932	0.428289	3.1505	0.00414872
HSF1	1449.48	1.02199	0.124902	8.18237	3.38e-15
HSPB1	4429.17	1.24726	0.267553	4.66172	1.25e-05
ICA1	9916.92	1.00722	0.125144	8.04845	9.71e-15
IDS	4659.11	1.04259	0.104159	10.0096	3.46e-22
IER5L	538.048	1.16254	0.126548	9.18651	7.17e-19
IGF2	84.3371	2.13768	0.251103	8.51317	2.32e-16
IGFBP4	688.95	1.13802	0.115184	9.87996	1.19e-21
IGFBP5	293.199	1.03879	0.143136	7.25734	3.66e-12
IGLON5	1763.97	1.09343	0.157196	6.95587	2.9e-11
IGSF21	90.2161	1.22247	0.252692	4.83778	5.54e-06
IKZF4	238.086	1.26497	0.160445	7.88418	3.51e-14
INF2	630.511	1.06142	0.126144	8.4144	5.25e-16
INPP5J	84.6469	1.77349	0.225087	7.87912	3.65e-14
INTS12	904.635	1.56243	0.146468	10.6674	4.62e-25
IQSEC1	735.632	1.18195	0.115538	10.2299	3.97e-23
IQSEC2	72.8871	1.15961	0.21566	5.37701	3.76e-07
IRF2	368.355	1.2777	0.158283	8.07224	8.08e-15
IRF2BP1	987.886	1.12498	0.137709	8.16928	3.73e-15
IRGQ	517.413	1.25475	0.156371	8.02421	1.17e-14
ITGB4	33.815	1.70211	0.314653	5.40949	3.18e-07
KCNB1	42.9236	1.1415	0.270645	4.21771	8.66e-05
KCNC1	381.147	1.15319	0.131782	8.75074	3.21e-17
KCNC3	363.668	1.23566	0.137758	8.96975	4.85e-18
KCNN3	22.7401	1.54415	0.344255	4.48548	2.75e-05
KCNQ1	330.717	1.55469	0.148332	10.4812	3.18e-24
KCTD17	311.024	1.18678	0.139515	8.50646	2.45e-16
KDM6B	1489.82	1.29134	0.123175	10.4838	3.1e-24
KHSRP	3777.84	1.30469	0.0992278	13.1484	1.68e-37
KIAA0040	40.7025	1.1197	0.272296	4.11207	0.000133126
KIAA0240	662.11	1.11167	0.119751	9.28311	3.05e-19
KIAA0284	255.955	1.02435	0.147976	6.92239	3.64e-11
KIAA0889	679.783	1.55866	0.119855	13.0045	1.01e-36
KIAA1522	503.735	1.08633	0.132374	8.20657	2.78e-15
KIAA1549	1324.42	1.30979	0.109993	11.9079	5.86e-31
KIAA1671	253.718	1.47331	0.148916	9.89357	1.04e-21
KIAA1683	30.6189	1.71481	0.314461	5.45317	2.53e-07
KIAA1737	704.865	1.55458	0.116247	13.3731	9e-39
KIAA2018	427.771	1.35032	0.135321	9.97861	4.6e-22
KIAA2026	585.583	1.19907	0.133908	8.95444	5.51e-18
KIF17	101.12	1.17846	0.204102	5.77389	4.4e-08
KIF18B	1709.08	1.335	0.122481	10.8997	4.03e-26
KIF21B	172.185	1.01561	0.164707	6.16613	4.47e-09
KIF3C	2139.62	1.58281	0.106152	14.9109	6.61e-48
KLF7	104.08	1.39447	0.213388	6.53494	4.59e-10
KXD1	2983.6	1.47008	0.112084	13.1158	2.52e-37
LATS1	244.953	1.26234	0.156559	8.06299	8.69e-15
LCLAT1	468.418	1.38291	0.139444	9.91733	8.33e-22
LDB1	1285.33	1.09671	0.114424	9.58466	1.9e-20
LDLRAD3	631.634	1.19951	0.124679	9.62084	1.36e-20
LENG8	2843.53	1.28702	0.110479	11.6495	1.06e-29
LIN37	226.998	1.11648	0.166195	6.71787	1.41e-10
LINC00265	1094.65	2.22384	0.142145	15.6449	1.2e-52
LINGO1	606.621	1.24365	0.135853	9.15438	9.57e-19
LMTK3	400.547	1.02739	0.133662	7.68646	1.59e-13
LOC100009676	45.2413	1.06268	0.261405	4.06525	0.000160594
LOC100125556	68.1504	1.19393	0.22615	5.27934	6.23e-07
LOC100128881	141.842	1.53429	0.177981	8.62054	9.44e-17
LOC100129034	254.308	1.26905	0.151541	8.3743	7.28e-16
LOC100129534	11.3291	1.30107	0.436872	2.97814	0.00702883
LOC100129550	71.6938	1.24247	0.227685	5.45699	2.48e-07
LOC100130776	368.288	1.4359	0.158175	9.0779	1.88e-18
LOC100131208	24.2071	1.36703	0.33456	4.08604	0.000147607
LOC100132287	14.3345	1.29197	0.400799	3.22349	0.00331163
LOC100133161	15.8582	1.16403	0.40235	2.89308	0.00897776
LOC100133331	392.948	1.6938	0.152958	11.0737	6.28e-27
LOC100133985	41.0949	1.96364	0.28811	6.81562	7.43e-11
LOC100133991	25.0134	1.53225	0.340931	4.49432	2.64e-05
LOC100288069	11.0517	1.37806	0.427554	3.22312	0.00331472
LOC100289019	185.458	1.71702	0.176573	9.72419	5.17e-21
LOC100294362	31.983	1.39564	0.301772	4.62481	1.47e-05
LOC100506190	63.7068	1.15694	0.22733	5.08926	1.62e-06
LOC100506472	19.0023	1.11548	0.358346	3.11286	0.00466283
LOC100506730	177.834	1.38931	0.167876	8.27583	1.6e-15
LOC100506994	110.404	1.07585	0.190298	5.65352	8.53e-08
LOC100507050	77.4293	1.01844	0.213347	4.77363	7.52e-06
LOC100507194	12.437	1.21937	0.407595	2.99162	0.006757
LOC100507246	19549	2.18553	0.107555	20.3201	2.09e-88
LOC100507501	50.9834	1.32109	0.255214	5.17642	1.05e-06
LOC151534	115.05	1.30914	0.196899	6.64883	2.21e-10
LOC255167	15.7929	1.44818	0.393532	3.67995	0.000695618
LOC386597	105.315	1.19643	0.194488	6.15169	4.86e-09
LOC399744	243.406	1.32992	0.151845	8.75839	3e-17
LOC401321	489.957	1.27419	0.134062	9.5045	4.02e-20
LOC643988	371.935	1.02497	0.135756	7.5501	4.41e-13
LOC644215	20.4632	1.03375	0.345761	2.98977	0.0067957
LOC645166	74.0997	1.57259	0.223057	7.05015	1.53e-11
LOC646762	717.995	1.2419	0.118395	10.4895	2.93e-24
LOC654342	663.637	1.53043	0.123222	12.42	1.34e-33
LOC728730	270.623	1.3238	0.168014	7.8791	3.65e-14
LOC731275	87.698	1.53231	0.221538	6.91667	3.78e-11
LOC90784	147.881	1.00288	0.171268	5.85561	2.76e-08
LRFN3	112.511	1.06717	0.190459	5.60313	1.13e-07
LRRC29	27.4737	1.01302	0.323536	3.13109	0.00440551
LRRC3	18.6782	1.12908	0.355714	3.17413	0.00386279
LRRC37A	41.2005	1.12946	0.268179	4.21159	8.87e-05
LRRC37BP1	1053.81	1.08988	0.11507	9.47138	5.49e-20
LRRC4B	1233.42	1.43571	0.11648	12.3258	4.17e-33
LRRC61	16.5454	1.06233	0.370171	2.86983	0.00960393
LSM12	1800.27	1.04753	0.105762	9.90461	9.37e-22
LSM2	1405.46	1.09834	0.132274	8.3035	1.28e-15
LSM7	1654.76	1.39074	0.115486	12.0425	1.22e-31
LYPLA2	2098.02	1.65419	0.102391	16.1556	4.77e-56
LZTS1	107.056	1.14459	0.191464	5.97809	1.37e-08
MAF1	1362.97	1.21257	0.123907	9.78612	2.9e-21
MAFG-AS1	112.827	1.55906	0.201544	7.73557	1.1e-13
MAML2	45.525	1.06427	0.271209	3.92417	0.000280694
MAML3	936.808	1.33195	0.113048	11.7821	2.41e-30
MAMLD1	50.9649	1.43472	0.256178	5.60046	1.14e-07
MAMSTR	38.1593	2.05823	0.299078	6.88193	4.77e-11
MANEAL	1511.4	1.48066	0.103885	14.2529	6.88e-44
MAP1A	701.42	1.20093	0.136749	8.78198	2.45e-17
MAP1S	860.911	1.52615	0.147865	10.3212	1.57e-23
MAP6	2107.46	1.92068	0.116953	16.4226	8.81e-58
MAPT	1236.66	1.25754	0.108622	11.5772	2.4e-29
MARK2	399.923	1.136	0.130294	8.71874	4.16e-17
MARVELD1	1038.48	1.54034	0.120534	12.7793	1.62e-35
MAST2	3226.4	1.52382	0.113937	13.3743	8.98e-39
MAST3	356.392	1.15562	0.150094	7.69929	1.44e-13
MAZ	268.13	1.37536	0.172066	7.99323	1.49e-14
MBD6	604.338	1.10732	0.150712	7.34725	1.93e-12
MCART1	322.177	1.38302	0.137039	10.0921	1.54e-22
MCF2L-AS1	405.971	1.72962	0.131069	13.1962	9.17e-38
MDM4	2191.09	1.25026	0.105814	11.8157	1.65e-30
MED12	1438.48	1.389	0.106233	13.075	4.21e-37
MED15	2332.91	1.70603	0.106199	16.0645	1.85e-55
MEF2D	757.533	1.71212	0.119743	14.2983	3.83e-44
MEN1	1640.35	1.26799	0.111585	11.3635	2.61e-28
MFAP4	1701.7	1.1665	0.143737	8.11549	5.77e-15
MGAT5B	823.376	1.05335	0.117157	8.99092	4.02e-18
MGLL	146.597	1.47079	0.174538	8.42676	4.74e-16
MGRN1	1112.88	1.68209	0.130621	12.8777	4.86e-36
MICALL1	388.424	1.57295	0.139999	11.2354	1.06e-27
MIDN	1319.01	1.04428	0.121697	8.58092	1.32e-16
MIIP	356.315	1.28368	0.147944	8.67681	5.89e-17
MKI67	7116.38	1.18966	0.120694	9.85684	1.47e-21
MKL1	160.045	1.04282	0.175702	5.93517	1.75e-08
MLL4	812.763	1.16187	0.116601	9.96451	5.27e-22
MLLT1	1622.39	1.05156	0.110077	9.55301	2.55e-20
MLST8	782.146	1.17646	0.13719	8.5754	1.38e-16
MLXIP	461.225	1.08859	0.128033	8.50245	2.53e-16
MOB2	246.25	1.08477	0.14403	7.5315	5.07e-13
MOB3A	464.922	1.56447	0.139214	11.2379	1.04e-27
MOCS1	191.002	1.11622	0.171671	6.5021	5.64e-10
MRAP2	690.99	1.24813	0.282222	4.42249	3.62e-05
MRPS2	1035.23	1.06509	0.121065	8.79765	2.17e-17
MSI1	684.442	1.00789	0.135325	7.4479	9.39e-13
MTL5	471.516	1.06792	0.132991	8.03001	1.12e-14
MTND5	64599.6	1.64309	0.465939	3.5264	0.0012011
MTSS1L	1662.62	1.20127	0.110711	10.8505	6.75e-26
MYADM	621.264	1.47718	0.140434	10.5187	2.2e-24
MYD88	567.5	1.47105	0.127116	11.5725	2.52e-29
MYO16	185.747	1.36345	0.174991	7.79156	7.16e-14
NACC1	575.9	1.08423	0.158731	6.8306	6.72e-11
NAPA	1774.71	1.85428	0.135725	13.662	1.97e-40
NAV1	960.299	1.53159	0.132257	11.5804	2.32e-29
NCOA1	837.398	1.4206	0.126925	11.1924	1.71e-27
NCOA6	2492.63	1.75407	0.140526	12.4822	6.37e-34
NCOR2	2392.98	1.35859	0.133093	10.2078	4.95e-23
NDUFA7	1640.49	1.6166	0.109952	14.7027	1.27e-46
NF2	1266.68	1.85724	0.113883	16.3083	4.53e-57
NFAT5	1632.64	1.48072	0.127378	11.6246	1.4e-29
NFIC	414.862	1.45461	0.160007	9.09095	1.68e-18
NFIX	1057.87	1.90524	0.125149	15.2237	6.48e-50
NFYC	977.982	1.22085	0.125452	9.73165	4.84e-21
NGF	21.2565	1.69749	0.357392	4.74967	8.39e-06
NGFR	483.219	1.11751	0.141981	7.87087	3.89e-14
NGRN	420.085	1.22477	0.135763	9.0214	3.1e-18
NHSL2	159.714	1.11342	0.172095	6.46982	6.86e-10
NINJ1	282.535	1.11449	0.159191	7.00097	2.14e-11
NKAIN1	586.563	1.76943	0.13172	13.4333	4.17e-39
NKIRAS2	1506.48	1.00704	0.112478	8.95317	5.56e-18
NLGN2	3348.34	1.41161	0.103985	13.5752	6.26e-40
NME2	118.454	2.28691	0.243474	9.39282	1.12e-19
NNAT	1004.6	2.18711	0.151373	14.4485	4.71e-45
NOTCH2	823.891	1.12959	0.127733	8.8434	1.46e-17
NPAS2	45.3579	1.88134	0.284876	6.60407	2.95e-10
NPRL3	871.159	1.34296	0.12862	10.4414	4.65e-24
NR1D1	207.232	1.28792	0.165308	7.79107	7.17e-14
NRBP1	1402.49	1.14797	0.110033	10.4329	5.04e-24
NRGN	489.164	1.08366	0.146174	7.4135	1.2e-12
NRIP3	205.706	2.45004	0.177901	13.7719	4.69e-41
NRXN2	1360	1.14954	0.119903	9.58729	1.86e-20
NUBP2	886.024	1.03605	0.114785	9.02599	2.98e-18
NUCB1	1104.18	1.09718	0.137757	7.96462	1.88e-14
NUP214	720.372	1.17149	0.12443	9.41486	9.19e-20
NUP62	1587.74	1.19149	0.117836	10.1114	1.28e-22
NXN	548.979	1.24449	0.132775	9.37293	1.34e-19
NXT1	353.022	1.2231	0.133123	9.18768	7.11e-19
OAS3	313.875	1.65018	0.141735	11.6427	1.14e-29
OCEL1	302.552	1.37141	0.144839	9.4685	5.63e-20
ONECUT2	1044.17	1.1879	0.114496	10.375	9.19e-24
ORAI1	103.459	1.42819	0.207086	6.89661	4.32e-11
ORMDL2	286.409	1.07724	0.150965	7.13569	8.45e-12
PACS1	1212.29	1.94463	0.144872	13.4231	4.72e-39
PAK4	1297.98	1.08165	0.149371	7.24134	4.09e-12
PALM	1625.19	1.26366	0.120861	10.4555	4.05e-24
PANX2	122.992	1.30749	0.188269	6.9448	3.13e-11
PAX2	10.9592	1.54178	0.432871	3.56176	0.00106482
PAX5	8.78463	1.31668	0.454218	2.89878	0.00883204
PCBP2	24429.8	1.18798	0.267713	4.4375	3.4e-05
PCBP3	1227.84	1.22773	0.110484	11.1123	4.12e-27
PCBP4	3009.76	1.19342	0.107812	11.0694	6.52e-27
PCDHB11	12.0799	1.61043	0.416122	3.8701	0.000343063
PCDHGA7	30.7702	1.08582	0.301631	3.59982	0.000929581
PCDHGC3	191.14	1.07237	0.199863	5.36552	3.99e-07
PCGF2	2350.29	1.04966	0.135134	7.76757	8.6e-14
PCLO	1472.39	1.22038	0.122146	9.99111	4.11e-22
PDE4A	34.7504	1.03047	0.2839	3.62971	0.000835592
PDE9A	1112.3	1.4416	0.128115	11.2524	8.91e-28
PDK2	688.175	2.08014	0.146968	14.1537	2.61e-43
PDLIM1	384.813	1.07375	0.131376	8.17312	3.63e-15
PDSS1	352.238	1.03861	0.139301	7.45588	8.85e-13
PDZD7	82.9182	1.01824	0.204734	4.97348	2.88e-06
PEAR1	56.6489	1.05723	0.241293	4.38151	4.31e-05
PEX14	418.941	1.41929	0.144707	9.80806	2.35e-21
PHACTR1	106.096	1.58571	0.219576	7.22169	4.67e-12
PHC1	2920.21	1.24522	0.114477	10.8775	5.09e-26
PIK3R2	2812.67	1.00409	0.130982	7.66585	1.86e-13
PIP5K1C	613.574	1.61789	0.136612	11.843	1.2e-30
PKNOX1	656.665	1.15103	0.128588	8.95128	5.64e-18
PKNOX2	44.3362	1.46778	0.271603	5.40414	3.27e-07
PLAGL2	444.373	1.44311	0.143857	10.0316	2.8e-22
PLBD2	123.597	1.70026	0.217555	7.81532	5.96e-14
PLCD3	315.641	1.02261	0.143552	7.12363	9.18e-12
PLEKHG2	910.167	1.3436	0.112399	11.9539	3.45e-31
PLXNA4	136.347	1.32385	0.198715	6.66206	2.03e-10
PML	648.641	1.32028	0.135526	9.74186	4.41e-21
PNPO	822.549	1.50585	0.144182	10.4441	4.55e-24
POLDIP3	620.157	1.031	0.117161	8.79989	2.13e-17
POLR2A	5202.88	1.83146	0.130838	13.9979	2.15e-42
POLR2C	2964.04	1.03078	0.114331	9.01569	3.24e-18
POM121	1554.79	1.27453	0.120591	10.569	1.3e-24
POM121C	1618.09	1.47914	0.13138	11.2585	8.4e-28
POU6F1	320.741	1.1695	0.133873	8.73591	3.61e-17
PPARD	569.723	1.00234	0.129965	7.71236	1.31e-13
PPDPF	11264.3	3.15431	0.119604	26.3729	2.06e-149
PPP1R13L	270.461	1.00841	0.151838	6.64131	2.32e-10
PPP1R9B	2459.62	1.3826	0.103534	13.3541	1.15e-38
PPP2R5D	2258.37	1.35803	0.147535	9.20484	6.14e-19
PPRC1	1018.5	1.44449	0.122961	11.7475	3.54e-30
PRAF2	1920.09	1.24171	0.155585	7.98093	1.65e-14
PRDM8	404.426	1.1173	0.13201	8.46375	3.49e-16
PRIMA1	532.767	1.25461	0.130252	9.63215	1.23e-20
PRKAB1	455.342	1.19944	0.138372	8.6682	6.34e-17
PRKCA	3193.53	1.07668	0.109139	9.86524	1.35e-21
PROX1	227.104	1.32345	0.194628	6.79991	8.24e-11
PRR11	4906.88	1.21385	0.0994187	12.2095	1.68e-32
PRR12	647.257	1.19976	0.127263	9.42741	8.22e-20
PRR14	1306.02	1.11094	0.126298	8.79621	2.19e-17
PRR3	2030.3	1.36166	0.151767	8.97209	4.75e-18
PRR5	35.3046	1.2758	0.286551	4.45225	3.18e-05
PRRC2A	4523.32	1.09399	0.120384	9.08751	1.73e-18
PRRC2B	3857.23	1.2465	0.0971751	12.8273	9.02e-36
PRRT2	350.96	1.19944	0.143047	8.38495	6.71e-16
PSPN	23.0026	1.32333	0.34323	3.85551	0.000362615
PTGES	195.388	1.6212	0.161245	10.0543	2.25e-22
PTPN18	1097.06	1.85819	0.131407	14.1407	3.07e-43
PTPN23	1272.35	1.49775	0.137965	10.8559	6.39e-26
PTPRH	46.9887	1.19898	0.258209	4.64347	1.36e-05
PTPRN	795.443	1.0063	0.115533	8.71007	4.48e-17
PVRL1	546.399	1.28153	0.122332	10.4758	3.34e-24
R3HDM1	2127.24	1.46483	0.113099	12.9517	1.99e-36
R3HDM2	1806.18	1.56788	0.105562	14.8528	1.49e-47
RAB36	40.4908	1.12224	0.269988	4.15664	0.000111236
RAB5B	1845.73	1.43222	0.142047	10.0827	1.69e-22
RAC2	49.491	1.55492	0.26026	5.97448	1.4e-08
RAI1	746.954	1.17755	0.126118	9.33689	1.87e-19
RAI2	190.081	1.16502	0.177533	6.56227	3.85e-10
RALGDS	971.708	1.08897	0.118263	9.20802	5.97e-19
RAMP2	440.498	2.22677	0.1572	14.1652	2.26e-43
RANBP10	418.828	1.05907	0.137404	7.70767	1.36e-13
RAPGEF1	611.438	1.25733	0.119778	10.4972	2.71e-24
RAPH1	531.932	1.17202	0.12274	9.54878	2.64e-20
RARA	892.522	1.28852	0.129936	9.91651	8.37e-22
RASA4P	39.6983	1.38392	0.298834	4.63105	1.43e-05
RASD2	27.7062	1.35781	0.317378	4.27821	6.73e-05
RAVER1	654.901	1.37093	0.137183	9.99341	4.05e-22
RBM10	1972.13	1.23189	0.100352	12.2757	7.69e-33
RBM15B	2886.14	1.38818	0.105592	13.1467	1.7e-37
RBM33	2222.61	1.10698	0.106003	10.4429	4.59e-24
RBMS2	680.083	1.24299	0.116267	10.6908	3.61e-25
RBPMS	627.681	1.49762	0.137486	10.8928	4.32e-26
RBPMS2	201.136	1.21339	0.175824	6.90118	4.2e-11
RDH5	52.4827	1.74243	0.254405	6.84904	5.92e-11
REEP6	242.036	1.76453	0.163512	10.7914	1.26e-25
RELB	24.3907	1.00018	0.322663	3.09979	0.00485704
REXO1	484.459	1.14416	0.130842	8.74459	3.37e-17
RFX1	431.571	1.53269	0.13247	11.5701	2.57e-29
RFX2	208.719	1.14642	0.154987	7.39687	1.35e-12
RGMA	48.6614	1.42873	0.256941	5.56053	1.42e-07
RHBDD1	340.528	1.40255	0.143688	9.76112	3.68e-21
RHOF	214.92	1.31448	0.186048	7.06526	1.38e-11
RLTPR	983.024	1.08003	0.12795	8.44104	4.22e-16
RNF10	3693.27	1.52754	0.10587	14.4284	6.15e-45
RNF169	651.667	1.15459	0.120211	9.60476	1.58e-20
RNF185	665.348	1.35877	0.125787	10.8021	1.13e-25
RNF207	232.911	1.59328	0.155864	10.2222	4.28e-23
RNF208	433.604	1.11277	0.16867	6.5973	3.08e-10
RNF25	670.898	1.60693	0.164851	9.74779	4.19e-21
RNF26	1244.56	1.08137	0.114628	9.43372	7.76e-20
RNF38	620.819	1.05477	0.130303	8.09474	6.8e-15
RNF44	2143.97	1.39215	0.117338	11.8645	9.51e-31
RNPS1	7238.13	1.87682	0.0975045	19.2485	2.67e-79
RP1-177G6.2	128.674	1.43896	0.208526	6.90064	4.21e-11
RPH3A	1200.47	1.1904	0.12063	9.86823	1.32e-21
RPH3AL	24.6985	1.16178	0.323734	3.58868	0.000968306
RPRD2	1450.43	1.08433	0.129944	8.34462	9.15e-16
RSL1D1	4236.22	1.03962	0.131275	7.91941	2.67e-14
RSPO4	70.5352	1.11802	0.224827	4.97282	2.88e-06
RTL1	347.243	1.22162	0.181229	6.74075	1.22e-10
RTN4R	117.588	1.18323	0.194277	6.09045	7.03e-09
RTN4RL2	32.2927	1.21524	0.297871	4.07975	0.000151311
S1PR2	158.526	1.0109	0.186159	5.43029	2.85e-07
SAE1	2593.84	1.14803	0.116086	9.88944	1.08e-21
SAMD1	1694.46	1.17415	0.126987	9.24627	4.23e-19
SAMD10	165.29	1.07916	0.167947	6.42564	9.03e-10
SAMD14	290.869	1.31459	0.142834	9.20365	6.19e-19
SAMD4B	760.589	1.92538	0.14085	13.6697	1.8e-40
SAP130	1029.32	1.19296	0.133096	8.96317	5.12e-18
SARM1	908.394	1.3886	0.12133	11.4448	1.04e-28
SBK1	3181.37	1.64455	0.115784	14.2036	1.33e-43
SCAMP4	778.719	1.3062	0.134268	9.72834	4.98e-21
SCMH1	1157.9	1.35166	0.112038	12.0643	9.44e-32
SCN3B	1372.88	1.39046	0.125927	11.0418	8.79e-27
SEMA4D	655.808	1.50963	0.119771	12.6043	1.4e-34
SENP1	731.68	1.12823	0.112539	10.0252	2.97e-22
SEPN1	1344.07	1.0994	0.116435	9.44223	7.19e-20
SERPINB9	59.9219	1.28999	0.241318	5.34561	4.43e-07
SERPING1	109.458	1.86976	0.207274	9.0207	3.11e-18
SETBP1	142.584	1.50083	0.184756	8.12331	5.42e-15
SETD1A	919.663	1.44246	0.116472	12.3846	2.04e-33
SEZ6	334.602	1.16692	0.155271	7.51538	5.7e-13
SEZ6L2	1669.81	1.03117	0.152471	6.76306	1.05e-10
SF1	1827.03	1.41127	0.152419	9.25914	3.78e-19
SF3A1	2655.33	1.07661	0.270176	3.98485	0.000221372
SF3A2	3828.08	1.57587	0.129785	12.1422	3.8e-32
SF3B4	2876.13	1.24889	0.293075	4.26132	7.22e-05
SGK223	53.6757	1.23641	0.244061	5.066	1.82e-06
SGTA	2310.22	1.57974	0.126784	12.46	8.24e-34
SH2B3	246.043	1.05681	0.144912	7.29276	2.83e-12
SH3BGRL3	4601.2	1.90765	0.126428	15.0888	4.87e-49
SH3BP1	792.096	1.79774	0.144773	12.4177	1.36e-33
SH3BP4	654.666	1.21217	0.121333	9.9904	4.13e-22
SH3GL1	1797.41	1.32927	0.135119	9.83781	1.76e-21
SH3PXD2B	770.775	1.00238	0.131943	7.59709	3.11e-13
SHANK1	451.276	1.66787	0.13871	12.0242	1.51e-31
SHANK3	320.509	1.12729	0.136252	8.27357	1.63e-15
SHISA3	458.144	1.21117	0.138516	8.74384	3.38e-17
SHKBP1	725.324	1.11925	0.133526	8.38222	6.83e-16
SIGMAR1	1801.05	1.05133	0.114284	9.19925	6.42e-19
SIK3	578.945	1.5787	0.122814	12.8544	6.49e-36
SIPA1L3	408.607	1.64213	0.13564	12.1066	5.69e-32
SIRPA	86.3644	1.20463	0.220175	5.47126	2.31e-07
SIRT2	805.703	1.86181	0.145548	12.7917	1.41e-35
SIX3	8875.7	1.31736	0.127006	10.3724	9.36e-24
SIX5	151.499	1.04119	0.18396	5.65988	8.23e-08
SIX6	56.367	1.27167	0.248369	5.12011	1.4e-06
SKA1	965.643	1.49745	0.126356	11.8511	1.1e-30
SKI	910.673	1.02339	0.12239	8.36173	7.97e-16
SLC18A1	358.543	1.79567	0.159578	11.2526	8.91e-28
SLC20A2	256.571	1.36099	0.144733	9.40348	1.02e-19
SLC25A23	1913.67	1.55644	0.126912	12.264	8.81e-33
SLC29A3	81.0391	1.15694	0.21818	5.3027	5.52e-07
SLC29A4	2188.18	1.65079	0.117277	14.076	7.54e-43
SLC2A8	198.774	1.11607	0.15952	6.99639	2.2e-11
SLC35A4	931.632	1.5106	0.131658	11.4736	7.61e-29
SLC35C1	264.069	1.64432	0.158514	10.3733	9.31e-24
SLC35D1	250.987	1.04109	0.142585	7.30154	2.67e-12
SLC39A9	217.261	1.07044	0.160287	6.67826	1.83e-10
SLC44A3	84.206	1.00436	0.211813	4.74172	8.72e-06
SLC7A5	299.13	1.18131	0.151871	7.77837	7.92e-14
SLC8A2	358.686	1.18568	0.137378	8.63076	8.67e-17
SLC9A1	152.957	1.17887	0.16795	7.01921	1.89e-11
SLC9A3R1	849.01	1.28474	0.141534	9.07725	1.88e-18
SMARCB1	3500.86	1.031	0.111324	9.26119	3.72e-19
SMARCD1	2641.12	1.02011	0.12584	8.10642	6.19e-15
SMARCD3	1198.06	1.72796	0.117314	14.7293	8.78e-47
SMG7	2381.57	1.01046	0.12584	8.02971	1.12e-14
SNAPC2	398.182	1.05919	0.141579	7.48127	7.32e-13
SNCB	326.016	1.20498	0.137774	8.74607	3.33e-17
SNORD62A	8.01318	1.30985	0.456612	2.86863	0.00963331
SNX27	109.639	1.1054	0.202555	5.45727	2.48e-07
SOBP	215.499	1.14582	0.158456	7.23113	4.39e-12
SORBS3	1192.85	1.72779	0.123082	14.0378	1.27e-42
SOX7	660.279	1.26785	0.115405	10.9861	1.61e-26
SP1	1910.5	1.14937	0.123285	9.32286	2.12e-19
SP110	6.8143	1.41611	0.463592	3.05464	0.00557895
SP2	897.247	1.804	0.162078	11.1304	3.38e-27
SPATA2	254.892	1.06407	0.156573	6.79599	8.44e-11
SPATS2L	943.061	1.20283	0.112278	10.713	2.85e-25
SPEN	1203.32	1.54458	0.12248	12.6109	1.3e-34
SPICE1	926.011	1.09645	0.120048	9.13343	1.15e-18
SRCAP	1286.67	1.31062	0.125275	10.4619	3.83e-24
SRCIN1	374.099	1.14972	0.143286	8.02394	1.17e-14
SREBF2	1362.61	1.17874	0.11597	10.1642	7.61e-23
SRGAP1	512.196	1.45621	0.122879	11.8508	1.1e-30
SRGAP2	1236.88	1.25155	0.115202	10.864	5.88e-26
SRRM1	3835.65	1.11365	0.128909	8.63903	8.09e-17
SRRM2	10271.1	1.44604	0.109795	13.1703	1.27e-37
SRRM4	1090.46	1.28532	0.114082	11.2666	7.71e-28
SSPN	146.275	1.44882	0.179229	8.08362	7.42e-15
ST3GAL3	363.295	1.3119	0.140601	9.33067	1.97e-19
ST6GALNAC4	216.848	1.16302	0.150122	7.7472	1.01e-13
ST8SIA2	584.943	1.08021	0.130274	8.29186	1.41e-15
STAC2	218.852	1.051	0.149783	7.01679	1.92e-11
STAG3L2	39.6587	1.33027	0.292096	4.55421	2.03e-05
STAG3L3	33.1089	1.03226	0.29304	3.5226	0.00121753
STK40	476.288	1.22242	0.122636	9.96787	5.11e-22
STOX2	78.4403	1.03256	0.221017	4.67185	1.2e-05
STRF6	480667	1.45274	0.278631	5.21386	8.68e-07
STRN4	2631.84	1.02536	0.103463	9.91033	8.88e-22
STX1B	262.356	1.16217	0.175105	6.637	2.39e-10
STX2	1805.52	1.56891	0.109972	14.2665	5.91e-44
STXBP1	5133.56	1.51404	0.119912	12.6262	1.08e-34
SYN1	1104.26	1.84068	0.162224	11.3465	3.13e-28
SYN2	416.861	1.21489	0.133794	9.08034	1.84e-18
SYN3	15.4456	1.12844	0.380111	2.96872	0.00722112
SYNPO	646.095	1.19113	0.123172	9.6705	8.58e-21
SYT7	412.883	1.21862	0.136212	8.94644	5.88e-18
SYVN1	718.047	1.41666	0.126016	11.2419	9.98e-28
TAF6	2646.98	1.93181	0.112947	17.1038	1.14e-62
TANC2	1250.82	1.21009	0.118846	10.182	6.4e-23
TAPBP	101.787	1.11044	0.207875	5.34186	4.52e-07
TASP1	203.019	1.28579	0.175262	7.33637	2.09e-12
TBCB	2019.81	1.09964	0.102426	10.7359	2.27e-25
TBXA2R	36.8883	1.25833	0.286533	4.39157	4.14e-05
TCEANC	55.876	1.27375	0.241293	5.27887	6.24e-07
TCF3	3528.74	1.09349	0.114396	9.55884	2.41e-20
TCF7	322.554	1.65165	0.140448	11.7598	3.1e-30
TCF7L1	165.253	2.01276	0.175072	11.4968	5.89e-29
TCN2	59.7338	2.34125	0.26531	8.82459	1.72e-17
TCTN2	149.299	2.00543	0.21229	9.44667	6.91e-20
TESK2	118.563	1.18767	0.184053	6.45287	7.66e-10
TET1	610.552	1.04537	0.133588	7.82535	5.52e-14
TET3	516.256	1.16301	0.127322	9.13439	1.14e-18
TFDP1	2801.38	1.0843	0.107879	10.0511	2.31e-22
TFEB	117.823	1.45168	0.19051	7.61998	2.62e-13
TFG	3880.42	1.20042	0.124415	9.64858	1.06e-20
TGFB1	280.656	1.30826	0.147448	8.87267	1.13e-17
TGFB1I1	294.397	1.76771	0.141933	12.4546	8.75e-34
THRA	535.253	1.10844	0.125055	8.86359	1.22e-17
THY1	1363.06	1.47314	0.115256	12.7815	1.59e-35
TICAM1	389.319	1.42596	0.171544	8.31254	1.19e-15
TIMM17B	1179.74	1.19201	0.145096	8.21535	2.6e-15
TIMP2	6692.73	1.23844	0.111136	11.1435	2.93e-27
TIRAP	75.3927	1.47606	0.229695	6.42617	9.01e-10
TLE2	392.755	1.74232	0.150879	11.5478	3.3e-29
TLX1	115.705	1.10894	0.18938	5.85563	2.76e-08
TMEM108	374.456	1.55309	0.134478	11.549	3.27e-29
TMEM119	1270.59	1.54324	0.122679	12.5795	1.9e-34
TMEM127	297.306	1.34579	0.141548	9.5077	3.91e-20
TMEM131	897.47	1.07156	0.11378	9.4178	8.96e-20
TMEM151A	176.634	1.03121	0.166637	6.18837	3.9e-09
TMEM201	370.12	1.19549	0.129799	9.21031	5.86e-19
TMEM204	12.5643	1.23635	0.401383	3.08021	0.005151
TMEM214	1130.56	1.23368	0.137416	8.9777	4.53e-18
TMEM229B	21.279	1.09021	0.34189	3.18876	0.00368925
TMEM69	1452.04	1.22195	0.110388	11.0696	6.52e-27
TMEM88	43.1419	1.09211	0.267376	4.08457	0.00014848
TMEM8B	391.482	1.24746	0.136655	9.12853	1.2e-18
TNRC6C	940.837	1.19059	0.135128	8.81083	1.94e-17
TNS1	408.439	1.16239	0.129107	9.00329	3.6e-18
TOB1	1968.68	1.05639	0.114198	9.25049	4.09e-19
TOX2	590.543	1.55985	0.161185	9.67738	8.04e-21
TP53I11	425.567	1.33185	0.131433	10.1333	1.03e-22
TP53INP2	88.6851	1.42945	0.240012	5.95573	1.56e-08
TP73	389.526	1.18893	0.143442	8.28859	1.44e-15
TPD52L2	1452.28	1.07793	0.105049	10.2612	2.89e-23
TPGS2	4720.72	1.04359	0.119438	8.73751	3.56e-17
TPRN	179.447	1.14987	0.174265	6.59843	3.06e-10
TRAF6	809.664	1.03237	0.11752	8.78462	2.4e-17
TRAF7	2194.51	1.04393	0.11912	8.76369	2.87e-17
TRIB1	53.7251	1.3548	0.260402	5.20274	9.19e-07
TSC22D4	1043.15	1.30094	0.130986	9.93194	7.22e-22
TSKU	210.259	1.36742	0.180578	7.57248	3.72e-13
TSPAN18	814.521	1.01492	0.121352	8.36339	7.89e-16
TTBK1	475.598	1.1	0.139416	7.89009	3.35e-14
TTC28	720.326	1.31007	0.132631	9.87755	1.21e-21
TTLL5	833.046	1.49052	0.134779	11.059	7.29e-27
TUBB3	9139.04	1.14349	0.130038	8.79353	2.24e-17
TUG1	5131.74	1.07495	0.0990919	10.848	6.91e-26
TULP4	811.714	1.0937	0.125437	8.7191	4.16e-17
TXN2	1773.63	1.27581	0.15291	8.34358	9.22e-16
UBAP2	1107.14	1.7723	0.123701	14.3272	2.59e-44
UBAP2L	4237.33	1.15508	0.11217	10.2976	2e-23
UBE2E3	3217.54	1.2066	0.143044	8.43518	4.42e-16
UBL4A	722.883	1.09121	0.116124	9.39701	1.08e-19
UBQLN4	2970.37	1.33594	0.0975833	13.6902	1.4e-40
UCP2	2197.06	1.44374	0.11352	12.7179	3.46e-35
UNQ514	136.393	1.19488	0.193026	6.19028	3.87e-09
USF2	1688.53	1.19868	0.110712	10.827	8.65e-26
USP2	111.993	1.24141	0.19038	6.5207	5.02e-10
VAC14	192.909	1.05958	0.178233	5.94491	1.66e-08
VAMP2	578.602	1.00806	0.139627	7.2197	4.73e-12
VAT1L	1429.57	1.03689	0.103634	10.0054	3.6e-22
VPS37B	449.903	1.03536	0.12592	8.22235	2.45e-15
VPS52	821.379	1.11059	0.136247	8.15128	4.33e-15
VRK3	288.93	1.22361	0.166344	7.35593	1.82e-12
VSIG10L	167.501	1.09477	0.167136	6.55017	4.16e-10
VWA5B2	98.6621	1.07246	0.202591	5.29374	5.79e-07
WDTC1	818.772	1.59755	0.122752	13.0145	9.08e-37
WIPF2	306.037	1.31625	0.139693	9.42241	8.6e-20
WIPF3	287.446	1.69794	0.144241	11.7716	2.72e-30
WIZ	2164.63	1.05638	0.126163	8.37309	7.34e-16
WNK2	763.451	1.13229	0.123746	9.15016	9.93e-19
WWP2	486.694	1.19448	0.139454	8.5654	1.51e-16
XKR7	22.3277	1.15556	0.349807	3.30343	0.00255486
XPO6	2001.67	1.32707	0.103022	12.8813	4.68e-36
XYLT1	158.274	1.02146	0.166589	6.13165	5.49e-09
YBX1	72127.5	1.2088	0.106873	11.3107	4.7e-28
YBX2	108.47	1.50981	0.219563	6.87641	4.94e-11
ZBED3	15.2139	1.44779	0.396651	3.65002	0.000776255
ZC3H10	128.47	1.04109	0.190902	5.45353	2.53e-07
ZC3H3	488.984	1.37783	0.156837	8.78514	2.4e-17
ZC3HAV1L	34.367	1.02082	0.313343	3.25783	0.00296327
ZCCHC17	1092.97	1.62323	0.108388	14.9762	2.58e-48
ZDHHC19	40.3123	1.00014	0.275631	3.62854	0.000839057
ZDHHC8	764.476	1.012	0.145585	6.95126	2.99e-11
ZDHHC8P1	219.932	1.09176	0.165254	6.60655	2.91e-10
ZER1	636.851	1.0385	0.122203	8.49816	2.62e-16
ZFHX2	136.168	1.07206	0.174202	6.15411	4.79e-09
ZFHX3	1388.69	1.63957	0.126873	12.923	2.86e-36
ZFHX4	296.777	1.18225	0.138176	8.55618	1.62e-16
ZFP41	146.273	1.16937	0.172141	6.7931	8.6e-11
ZFP64	577.7	1.56903	0.133506	11.7525	3.36e-30
ZFPM1	334.595	1.10015	0.141802	7.75838	9.23e-14
ZFR2	172.177	1.50049	0.171694	8.73932	3.51e-17
ZMIZ1	3614.31	1.16518	0.111243	10.4742	3.38e-24
ZNF16	193.493	1.15793	0.158056	7.32604	2.25e-12
ZNF192	563.801	1.11516	0.132188	8.43619	4.39e-16
ZNF2	207.932	1.42846	0.179566	7.95506	2.02e-14
ZNF213	460.895	1.64392	0.154322	10.6525	5.38e-25
ZNF252	373.95	1.03119	0.158712	6.49721	5.81e-10
ZNF280B	151.847	1.20278	0.167192	7.19398	5.64e-12
ZNF335	558.193	1.19291	0.123715	9.64238	1.12e-20
ZNF358	2188.78	1.4228	0.124302	11.4463	1.03e-28
ZNF362	1503.73	1.59844	0.109907	14.5436	1.24e-45
ZNF384	2066.9	1.70921	0.108034	15.8211	7.8e-54
ZNF385A	732.286	1.53222	0.130973	11.6988	6.06e-30
ZNF385C	34.3482	1.17662	0.287674	4.09011	0.000145171
ZNF391	68.9049	1.55362	0.228287	6.80554	7.95e-11
ZNF423	1772.39	1.50708	0.105654	14.2643	5.97e-44
ZNF467	111.569	1.26944	0.205096	6.18948	3.88e-09
ZNF468	186.099	1.54017	0.177399	8.68198	5.65e-17
ZNF469	23.3185	1.16858	0.332568	3.5138	0.00125325
ZNF488	36.6642	1.50589	0.303721	4.95814	3.09e-06
ZNF490	123.571	1.03366	0.210691	4.90606	3.97e-06
ZNF496	263.066	1.08847	0.142104	7.65966	1.94e-13
ZNF500	127.557	1.33682	0.212446	6.29251	2.06e-09
ZNF501	185.924	1.30252	0.18018	7.22901	4.46e-12
ZNF526	137.899	1.15064	0.174812	6.58217	3.39e-10
ZNF528	419.928	1.43812	0.136754	10.5162	2.25e-24
ZNF574	327.543	1.20741	0.15456	7.81194	6.11e-14
ZNF592	601.74	1.28	0.128734	9.94294	6.51e-22
ZNF609	1456.26	1.34418	0.114691	11.72	4.81e-30
ZNF625	27.7582	1.18731	0.328738	3.61171	0.000890794
ZNF628	226.768	2.44754	0.176418	13.8735	1.18e-41
ZNF646	309.542	1.13851	0.136294	8.35331	8.55e-16
ZNF672	336.131	1.03013	0.14481	7.11365	9.83e-12
ZNF689	111.828	1.43564	0.212928	6.74237	1.2e-10
ZNF70	40.6066	1.04812	0.277122	3.78216	0.000477354
ZNF8	92.9839	1.34652	0.202479	6.65015	2.2e-10
ZNF804A	661.989	1.65258	0.140905	11.7283	4.38e-30
ZNF805	350.885	1.02083	0.132678	7.69408	1.5e-13
ZNF835	22.8051	1.09708	0.338823	3.23791	0.00315887
ZNF836	246.586	1.38915	0.17272	8.04281	1.02e-14
ZNF845	149.655	1.13025	0.178549	6.33023	1.64e-09
ZNF865	509.957	1.19845	0.131523	9.11212	1.39e-18
ZSCAN1	46.9566	1.2528	0.277403	4.51619	2.4e-05
ZSCAN12P1	480.614	1.87596	0.13695	13.6981	1.28e-40
ZSCAN2	490.237	1.14791	0.128722	8.91779	7.54e-18
ZSCAN22	103.825	1.06541	0.197821	5.38572	3.59e-07
ZSWIM1	275.757	2.78548	0.186832	14.9091	6.61e-48
ZYX	815.449	1.28848	0.129105	9.98007	4.55e-22
