# Supplementary material for: Autism-associated miR-873 regulates ARID1B, SHANK3 and NRXN2 involved in neurodevelopment
Source: Transl Psychiatry. 2020 Dec 1;10:418. doi: 10.1038/s41398-020-01106-8 (PMC7708977; doi:10.1038/s41398-020-01106-8)
Supplement: Supplementary file 3 — Data Set 2 [file 41398_2020_1106_MOESM3_ESM.xlsx]

## Sheet: WT_miR-873_GO_BP
Analysis Type:	PANTHER Overrepresentation Test (release 20170413)
Annotation Version and Release Date:	GO Ontology database Released 2017-08-14
Analyzed List:	upload_1 (Homo sapiens)
Reference List:	Homo sapiens (all genes in database)
Bonferroni correction:	TRUE
Bonferroni count:	8599
GO biological process complete	Homo sapiens - REFLIST (21002)	upload_1 (1290)	upload_1 (expected)	upload_1 (over/under)	upload_1 (fold Enrichment)	upload_1 (P-value)
regulation of calcium ion-dependent exocytosis (GO:0017158)	65	18	3.99	+	4.51	0.00193
regulation of neurotransmitter levels (GO:0001505)	184	31	11.3	+	2.74	0.00758
modulation of chemical synaptic transmission (GO:0050804)	309	46	18.98	+	2.42	0.000707
cell morphogenesis involved in neuron differentiation (GO:0048667)	401	58	24.63	+	2.35	4.09e-05
plasma membrane bounded cell projection morphogenesis (GO:0120039)	453	64	27.82	+	2.3	1.6e-05
axonogenesis (GO:0007409)	348	49	21.38	+	2.29	0.00138
neuron projection morphogenesis (GO:0048812)	449	63	27.58	+	2.28	2.76e-05
cell projection morphogenesis (GO:0048858)	457	64	28.07	+	2.28	2.23e-05
cell part morphogenesis (GO:0032990)	478	65	29.36	+	2.21	5.06e-05
axon development (GO:0061564)	377	50	23.16	+	2.16	0.00579
neuron projection development (GO:0031175)	622	82	38.2	+	2.15	2.13e-06
regulation of nervous system development (GO:0051960)	788	100	48.4	+	2.07	1.73e-07
cell morphogenesis involved in differentiation (GO:0000904)	500	63	30.71	+	2.05	0.00125
regulation of vesicle-mediated transport (GO:0060627)	469	59	28.81	+	2.05	0.00326
trans-synaptic signaling (GO:0099537)	414	52	25.43	+	2.04	0.0165
synaptic signaling (GO:0099536)	414	52	25.43	+	2.04	0.0165
chemical synaptic transmission (GO:0007268)	407	51	25	+	2.04	0.022
anterograde trans-synaptic signaling (GO:0098916)	407	51	25	+	2.04	0.022
negative regulation of phosphorus metabolic process (GO:0010563)	572	69	35.13	+	1.96	0.00157
negative regulation of phosphate metabolic process (GO:0045936)	571	68	35.07	+	1.94	0.00301
regulation of neurogenesis (GO:0050767)	699	83	42.93	+	1.93	0.000173
generation of neurons (GO:0048699)	1415	167	86.91	+	1.92	9.3e-12
neuron development (GO:0048666)	764	90	46.93	+	1.92	6.2e-05
neurogenesis (GO:0022008)	1513	177	92.93	+	1.9	2.52e-12
regulation of neuron differentiation (GO:0045664)	568	66	34.89	+	1.89	0.0102
cell morphogenesis (GO:0000902)	631	73	38.76	+	1.88	0.00325
neuron differentiation (GO:0030182)	951	109	58.41	+	1.87	6.64e-06
cellular response to hormone stimulus (GO:0032870)	544	62	33.41	+	1.86	0.0386
regulation of cell development (GO:0060284)	815	92	50.06	+	1.84	0.000295
positive regulation of transcription from RNA polymerase II promoter (GO:0045944)	1110	125	68.18	+	1.83	1.02e-06
nervous system development (GO:0007399)	2229	251	136.91	+	1.83	4.1e-17
positive regulation of nucleic acid-templated transcription (GO:1903508)	1421	158	87.28	+	1.81	7.01e-09
positive regulation of transcription, DNA-templated (GO:0045893)	1421	158	87.28	+	1.81	7.01e-09
positive regulation of RNA biosynthetic process (GO:1902680)	1422	158	87.34	+	1.81	7.4e-09
positive regulation of RNA metabolic process (GO:0051254)	1487	164	91.34	+	1.8	4.62e-09
negative regulation of transcription from RNA polymerase II promoter (GO:0000122)	805	88	49.45	+	1.78	0.00227
regulation of cellular localization (GO:0060341)	893	96	54.85	+	1.75	0.00135
positive regulation of macromolecule biosynthetic process (GO:0010557)	1674	179	102.82	+	1.74	4.69e-09
positive regulation of nucleobase-containing compound metabolic process (GO:0045935)	1749	184	107.43	+	1.71	8.43e-09
positive regulation of cellular biosynthetic process (GO:0031328)	1808	190	111.05	+	1.71	3.68e-09
positive regulation of gene expression (GO:0010628)	1789	188	109.89	+	1.71	5.01e-09
regulation of catabolic process (GO:0009894)	905	94	55.59	+	1.69	0.00784
cellular response to endogenous stimulus (GO:0071495)	1052	109	64.62	+	1.69	0.00115
negative regulation of nucleic acid-templated transcription (GO:1903507)	1180	122	72.48	+	1.68	0.00022
positive regulation of biosynthetic process (GO:0009891)	1838	190	112.89	+	1.68	1.53e-08
negative regulation of RNA biosynthetic process (GO:1902679)	1182	122	72.6	+	1.68	0.000241
negative regulation of transcription, DNA-templated (GO:0045892)	1137	117	69.84	+	1.68	0.000553
negative regulation of cell communication (GO:0010648)	1237	127	75.98	+	1.67	0.000164
regulation of transcription from RNA polymerase II promoter (GO:0006357)	1972	202	121.13	+	1.67	6.02e-09
negative regulation of signaling (GO:0023057)	1241	127	76.23	+	1.67	0.000197
negative regulation of signal transduction (GO:0009968)	1139	116	69.96	+	1.66	0.00106
negative regulation of cellular biosynthetic process (GO:0031327)	1488	151	91.4	+	1.65	1.38e-05
plasma membrane bounded cell projection organization (GO:0120036)	1025	104	62.96	+	1.65	0.00584
negative regulation of response to stimulus (GO:0048585)	1421	144	87.28	+	1.65	3.78e-05
positive regulation of cell differentiation (GO:0045597)	869	88	53.38	+	1.65	0.0463
negative regulation of nucleobase-containing compound metabolic process (GO:0045934)	1420	143	87.22	+	1.64	6.32e-05
response to organonitrogen compound (GO:0010243)	894	90	54.91	+	1.64	0.0453
cell projection organization (GO:0030030)	1055	106	64.8	+	1.64	0.00706
negative regulation of biosynthetic process (GO:0009890)	1509	151	92.69	+	1.63	3.44e-05
positive regulation of developmental process (GO:0051094)	1213	121	74.51	+	1.62	0.00163
negative regulation of RNA metabolic process (GO:0051253)	1263	125	77.58	+	1.61	0.00152
response to endogenous stimulus (GO:0009719)	1276	126	78.38	+	1.61	0.00152
regulation of cell communication (GO:0010646)	3136	309	192.62	+	1.6	1.09e-13
regulation of signaling (GO:0023051)	3189	314	195.88	+	1.6	5.87e-14
cell development (GO:0048468)	1489	146	91.46	+	1.6	0.000222
negative regulation of macromolecule biosynthetic process (GO:0010558)	1407	136	86.42	+	1.57	0.00155
negative regulation of cellular macromolecule biosynthetic process (GO:2000113)	1336	129	82.06	+	1.57	0.00348
regulation of cell differentiation (GO:0045595)	1648	159	101.22	+	1.57	0.00014
regulation of phosphorylation (GO:0042325)	1462	141	89.8	+	1.57	0.00102
anatomical structure morphogenesis (GO:0009653)	2003	193	123.03	+	1.57	3.41e-06
regulation of protein phosphorylation (GO:0001932)	1339	129	82.25	+	1.57	0.00391
negative regulation of nitrogen compound metabolic process (GO:0051172)	2323	223	142.68	+	1.56	1.48e-07
regulation of signal transduction (GO:0009966)	2833	271	174.01	+	1.56	6.99e-10
regulation of multicellular organismal development (GO:2000026)	1796	171	110.32	+	1.55	9.2e-05
negative regulation of cellular metabolic process (GO:0031324)	2488	236	152.82	+	1.54	1.03e-07
positive regulation of macromolecule metabolic process (GO:0010604)	2997	284	184.08	+	1.54	4.33e-10
positive regulation of cellular metabolic process (GO:0031325)	3018	285	185.37	+	1.54	5.79e-10
regulation of cell proliferation (GO:0042127)	1570	147	96.43	+	1.52	0.00294
regulation of transport (GO:0051049)	1852	173	113.75	+	1.52	0.000271
positive regulation of nitrogen compound metabolic process (GO:0051173)	2912	272	178.86	+	1.52	8.92e-09
positive regulation of metabolic process (GO:0009893)	3234	302	198.64	+	1.52	3.07e-10
system development (GO:0048731)	4192	390	257.48	+	1.51	1.13e-14
cell differentiation (GO:0030154)	3514	326	215.84	+	1.51	4.43e-11
regulation of phosphorus metabolic process (GO:0051174)	1714	159	105.28	+	1.51	0.00162
regulation of phosphate metabolic process (GO:0019220)	1700	157	104.42	+	1.5	0.00254
cellular developmental process (GO:0048869)	3585	331	220.2	+	1.5	4.73e-11
positive regulation of cell communication (GO:0010647)	1595	147	97.97	+	1.5	0.00708
regulation of developmental process (GO:0050793)	2340	215	143.73	+	1.5	1.57e-05
positive regulation of signaling (GO:0023056)	1602	147	98.4	+	1.49	0.009
transcription, DNA-templated (GO:0006351)	2584	237	158.72	+	1.49	2.15e-06
nucleic acid-templated transcription (GO:0097659)	2585	237	158.78	+	1.49	2.23e-06
RNA biosynthetic process (GO:0032774)	2595	237	159.39	+	1.49	3.17e-06
positive regulation of cellular process (GO:0048522)	4905	444	301.28	+	1.47	1.5e-15
regulation of protein modification process (GO:0031399)	1724	156	105.89	+	1.47	0.00899
regulation of localization (GO:0032879)	2555	231	156.94	+	1.47	1.36e-05
multicellular organism development (GO:0007275)	4776	428	293.35	+	1.46	6.51e-14
negative regulation of metabolic process (GO:0009892)	2760	247	169.53	+	1.46	7.92e-06
regulation of cellular component organization (GO:0051128)	2313	206	142.07	+	1.45	0.000396
negative regulation of cellular process (GO:0048523)	4365	387	268.11	+	1.44	3.5e-11
negative regulation of macromolecule metabolic process (GO:0010605)	2510	222	154.17	+	1.44	0.000181
regulation of multicellular organismal process (GO:0051239)	2749	243	168.85	+	1.44	3.36e-05
regulation of transcription, DNA-templated (GO:0006355)	3648	320	224.07	+	1.43	9.56e-08
regulation of nucleic acid-templated transcription (GO:1903506)	3672	322	225.54	+	1.43	8.31e-08
regulation of RNA biosynthetic process (GO:2001141)	3681	322	226.1	+	1.42	1.11e-07
anatomical structure development (GO:0048856)	5122	448	314.61	+	1.42	5.09e-13
regulation of response to stimulus (GO:0048583)	3816	333	234.39	+	1.42	5.61e-08
regulation of biological quality (GO:0065008)	3520	307	216.21	+	1.42	5.76e-07
regulation of molecular function (GO:0065009)	3096	269	190.16	+	1.41	1.94e-05
protein localization (GO:0008104)	1924	167	118.18	+	1.41	0.0402
developmental process (GO:0032502)	5487	476	337.03	+	1.41	1.11e-13
positive regulation of molecular function (GO:0044093)	1960	170	120.39	+	1.41	0.034
regulation of RNA metabolic process (GO:0051252)	3869	335	237.64	+	1.41	1.22e-07
positive regulation of biological process (GO:0048518)	5515	477	338.75	+	1.41	1.76e-13
macromolecule localization (GO:0033036)	2226	192	136.73	+	1.4	0.0104
regulation of nucleobase-containing compound metabolic process (GO:0019219)	4248	365	260.92	+	1.4	2.45e-08
regulation of cellular macromolecule biosynthetic process (GO:2000112)	4096	349	251.59	+	1.39	2.72e-07
regulation of cellular biosynthetic process (GO:0031326)	4399	374	270.2	+	1.38	4.68e-08
nucleobase-containing compound biosynthetic process (GO:0034654)	2943	250	180.77	+	1.38	0.000584
negative regulation of biological process (GO:0048519)	4854	411	298.15	+	1.38	3.67e-09
heterocycle biosynthetic process (GO:0018130)	3013	255	185.07	+	1.38	0.000566
regulation of biosynthetic process (GO:0009889)	4469	378	274.5	+	1.38	6.71e-08
regulation of catalytic activity (GO:0050790)	2498	211	153.43	+	1.38	0.0117
regulation of cellular metabolic process (GO:0031323)	6132	517	376.64	+	1.37	3.94e-13
aromatic compound biosynthetic process (GO:0019438)	3017	254	185.31	+	1.37	0.000937
regulation of macromolecule biosynthetic process (GO:0010556)	4202	353	258.1	+	1.37	1.12e-06
response to organic substance (GO:0010033)	2757	231	169.34	+	1.36	0.00591
regulation of cellular protein metabolic process (GO:0032268)	2510	209	154.17	+	1.36	0.0341
regulation of nitrogen compound metabolic process (GO:0051171)	5911	491	363.07	+	1.35	7.91e-11
regulation of primary metabolic process (GO:0080090)	6070	503	372.84	+	1.35	4.2e-11
organic cyclic compound biosynthetic process (GO:1901362)	3151	261	193.54	+	1.35	0.0023
regulation of gene expression (GO:0010468)	4588	380	281.81	+	1.35	9e-07
regulation of protein metabolic process (GO:0051246)	2750	227	168.91	+	1.34	0.0217
regulation of metabolic process (GO:0019222)	6612	542	406.13	+	1.33	1.01e-11
regulation of macromolecule metabolic process (GO:0060255)	6090	499	374.06	+	1.33	4.62e-10
cellular component organization (GO:0016043)	5261	424	323.14	+	1.31	1.63e-06
macromolecule biosynthetic process (GO:0009059)	3728	300	228.98	+	1.31	0.00297
cellular nitrogen compound biosynthetic process (GO:0044271)	3465	276	212.83	+	1.3	0.0236
cellular macromolecule biosynthetic process (GO:0034645)	3664	290	225.05	+	1.29	0.0202
cellular component organization or biogenesis (GO:0071840)	5484	428	336.84	+	1.27	8.91e-05
multicellular organismal process (GO:0032501)	6679	514	410.24	+	1.25	5.89e-06
regulation of cellular process (GO:0050794)	10625	811	652.62	+	1.24	3.93e-15
signaling (GO:0023052)	5315	404	326.46	+	1.24	0.00604
localization (GO:0051179)	5459	413	335.31	+	1.23	0.00694
cell communication (GO:0007154)	5406	406	332.05	+	1.22	0.0198
regulation of biological process (GO:0050789)	11269	839	692.17	+	1.21	6.69e-13
cellular macromolecule metabolic process (GO:0044260)	6982	515	428.85	+	1.2	0.00258
biological regulation (GO:0065007)	11877	876	729.52	+	1.2	3.74e-13
macromolecule metabolic process (GO:0043170)	7728	553	474.67	+	1.17	0.0367
cellular metabolic process (GO:0044237)	8976	639	551.33	+	1.16	0.00451
nitrogen compound metabolic process (GO:0006807)	8587	606	527.44	+	1.15	0.0477
cellular process (GO:0009987)	14970	1034	919.5	+	1.12	1.53e-09
biological_process (GO:0008150)	17357	1150	1066.11	+	1.08	3.75e-07
Unclassified (UNCLASSIFIED)	3645	140	223.89	-	0.63	0
ncRNA metabolic process (GO:0034660)	559	11	34.34	-	0.32	0.024
detection of stimulus (GO:0051606)	677	8	41.58	-	< 0.2	1.3e-06
detection of chemical stimulus (GO:0009593)	509	5	31.26	-	< 0.2	5.09e-05
sensory perception of chemical stimulus (GO:0007606)	536	5	32.92	-	< 0.2	1.2e-05
sensory perception of smell (GO:0007608)	460	3	28.25	-	< 0.2	1.5e-05
detection of stimulus involved in sensory perception (GO:0050906)	526	2	32.31	-	< 0.2	3.09e-08

## Sheet: Mut_miR873_GO_BP
Analysis Type:	PANTHER Overrepresentation Test (release 20170413)
Annotation Version and Release Date:	GO Ontology database Released 2017-08-14
Analyzed List:	upload_1 (Homo sapiens)
Reference List:	Homo sapiens (all genes in database)
Bonferroni correction:	TRUE
Bonferroni count:	8599
GO biological process complete	Homo sapiens - REFLIST (21002)	upload_1 (850)	upload_1 (expected)	upload_1 (over/under)	upload_1 (fold Enrichment)	upload_1 (P-value)
protein localization to synapse (GO:0035418)	27	10	1.09	+	9.15	0.00205
beta-catenin-TCF complex assembly (GO:1904837)	30	9	1.21	+	7.41	0.0444
positive regulation of transcription from RNA polymerase II promoter (GO:0045944)	1110	112	44.92	+	2.49	1.53e-14
transcription from RNA polymerase II promoter (GO:0006366)	813	82	32.9	+	2.49	8.92e-10
positive regulation of cell cycle (GO:0045787)	363	35	14.69	+	2.38	0.0319
positive regulation of RNA metabolic process (GO:0051254)	1487	138	60.18	+	2.29	1.13e-15
positive regulation of nucleic acid-templated transcription (GO:1903508)	1421	131	57.51	+	2.28	1.92e-14
positive regulation of transcription, DNA-templated (GO:0045893)	1421	131	57.51	+	2.28	1.92e-14
positive regulation of RNA biosynthetic process (GO:1902680)	1422	131	57.55	+	2.28	2.03e-14
positive regulation of gene expression (GO:0010628)	1789	160	72.41	+	2.21	2.61e-17
regulation of neurogenesis (GO:0050767)	699	62	28.29	+	2.19	0.000127
positive regulation of nervous system development (GO:0051962)	466	41	18.86	+	2.17	0.0438
positive regulation of cell development (GO:0010720)	468	41	18.94	+	2.16	0.0484
regulation of nervous system development (GO:0051960)	788	69	31.89	+	2.16	3.13e-05
positive regulation of macromolecule biosynthetic process (GO:0010557)	1674	146	67.75	+	2.15	1.85e-14
negative regulation of transcription from RNA polymerase II promoter (GO:0000122)	805	70	32.58	+	2.15	3.17e-05
positive regulation of nucleobase-containing compound metabolic process (GO:0045935)	1749	152	70.79	+	2.15	4.31e-15
regulation of neuron differentiation (GO:0045664)	568	49	22.99	+	2.13	0.00921
regulation of transcription from RNA polymerase II promoter (GO:0006357)	1972	170	79.81	+	2.13	4.49e-17
positive regulation of cellular biosynthetic process (GO:0031328)	1808	153	73.17	+	2.09	3.44e-14
transcription, DNA-templated (GO:0006351)	2584	218	104.58	+	2.08	2.6e-22
nucleic acid-templated transcription (GO:0097659)	2585	218	104.62	+	2.08	2.74e-22
RNA biosynthetic process (GO:0032774)	2595	218	105.03	+	2.08	4.52e-22
positive regulation of biosynthetic process (GO:0009891)	1838	153	74.39	+	2.06	1.45e-13
regulation of cell development (GO:0060284)	815	67	32.98	+	2.03	0.000559
negative regulation of nucleic acid-templated transcription (GO:1903507)	1180	96	47.76	+	2.01	1.08e-06
negative regulation of RNA biosynthetic process (GO:1902679)	1182	96	47.84	+	2.01	1.18e-06
negative regulation of transcription, DNA-templated (GO:0045892)	1137	92	46.02	+	2	3.59e-06
neuron projection development (GO:0031175)	622	50	25.17	+	1.99	0.0491
negative regulation of RNA metabolic process (GO:0051253)	1263	99	51.12	+	1.94	3.83e-06
positive regulation of cell differentiation (GO:0045597)	869	68	35.17	+	1.93	0.00262
nucleobase-containing compound biosynthetic process (GO:0034654)	2943	223	119.11	+	1.87	5.04e-17
negative regulation of cellular macromolecule biosynthetic process (GO:2000113)	1336	101	54.07	+	1.87	1.65e-05
negative regulation of nucleobase-containing compound metabolic process (GO:0045934)	1420	107	57.47	+	1.86	6.11e-06
heterocycle biosynthetic process (GO:0018130)	3013	226	121.94	+	1.85	8.52e-17
aromatic compound biosynthetic process (GO:0019438)	3017	226	122.11	+	1.85	1e-16
negative regulation of cellular biosynthetic process (GO:0031327)	1488	111	60.22	+	1.84	4.93e-06
generation of neurons (GO:0048699)	1415	105	57.27	+	1.83	2.02e-05
negative regulation of macromolecule biosynthetic process (GO:0010558)	1407	104	56.94	+	1.83	2.97e-05
nervous system development (GO:0007399)	2229	164	90.21	+	1.82	4.29e-10
negative regulation of biosynthetic process (GO:0009890)	1509	111	61.07	+	1.82	1.07e-05
organic cyclic compound biosynthetic process (GO:1901362)	3151	229	127.53	+	1.8	2e-15
neurogenesis (GO:0022008)	1513	108	61.23	+	1.76	8.92e-05
regulation of cell cycle (GO:0051726)	1122	80	45.41	+	1.76	0.00894
regulation of transcription, DNA-templated (GO:0006355)	3648	260	147.64	+	1.76	2.84e-17
regulation of nucleic acid-templated transcription (GO:1903506)	3672	261	148.61	+	1.76	3.32e-17
regulation of RNA metabolic process (GO:0051252)	3869	275	156.59	+	1.76	1.51e-18
positive regulation of macromolecule metabolic process (GO:0010604)	2997	213	121.3	+	1.76	7.09e-13
regulation of RNA biosynthetic process (GO:2001141)	3681	261	148.98	+	1.75	4.64e-17
negative regulation of gene expression (GO:0010629)	1616	114	65.4	+	1.74	6.2e-05
RNA metabolic process (GO:0016070)	3436	242	139.06	+	1.74	6.02e-15
negative regulation of nitrogen compound metabolic process (GO:0051172)	2323	162	94.02	+	1.72	4.67e-08
regulation of nucleobase-containing compound metabolic process (GO:0019219)	4248	296	171.93	+	1.72	2.82e-19
negative regulation of signal transduction (GO:0009968)	1139	79	46.1	+	1.71	0.0288
cellular macromolecule biosynthetic process (GO:0034645)	3664	254	148.29	+	1.71	3.99e-15
positive regulation of developmental process (GO:0051094)	1213	84	49.09	+	1.71	0.0147
macromolecule biosynthetic process (GO:0009059)	3728	257	150.88	+	1.7	4.54e-15
negative regulation of cellular metabolic process (GO:0031324)	2488	171	100.7	+	1.7	3.29e-08
negative regulation of cell communication (GO:0010648)	1237	85	50.06	+	1.7	0.0171
positive regulation of nitrogen compound metabolic process (GO:0051173)	2912	200	117.86	+	1.7	2.61e-10
negative regulation of signaling (GO:0023057)	1241	85	50.23	+	1.69	0.0194
regulation of gene expression (GO:0010468)	4588	314	185.69	+	1.69	9.69e-20
positive regulation of metabolic process (GO:0009893)	3234	221	130.89	+	1.69	1.09e-11
regulation of cellular macromolecule biosynthetic process (GO:2000112)	4096	279	165.77	+	1.68	2.98e-16
cellular nitrogen compound biosynthetic process (GO:0044271)	3465	236	140.24	+	1.68	1.07e-12
positive regulation of cellular metabolic process (GO:0031325)	3018	205	122.15	+	1.68	3.26e-10
anatomical structure morphogenesis (GO:0009653)	2003	136	81.07	+	1.68	1.87e-05
regulation of cell communication (GO:0010646)	3136	212	126.92	+	1.67	1.61e-10
negative regulation of macromolecule metabolic process (GO:0010605)	2510	169	101.59	+	1.66	2.32e-07
regulation of macromolecule biosynthetic process (GO:0010556)	4202	282	170.06	+	1.66	1.36e-15
gene expression (GO:0010467)	3744	251	151.53	+	1.66	4.74e-13
negative regulation of metabolic process (GO:0009892)	2760	185	111.7	+	1.66	2.83e-08
regulation of signaling (GO:0023051)	3189	213	129.07	+	1.65	4.59e-10
regulation of cellular biosynthetic process (GO:0031326)	4399	293	178.04	+	1.65	4.92e-16
cell development (GO:0048468)	1489	99	60.26	+	1.64	0.0097
regulation of cell differentiation (GO:0045595)	1648	109	66.7	+	1.63	0.00334
regulation of signal transduction (GO:0009966)	2833	187	114.66	+	1.63	7.74e-08
regulation of biosynthetic process (GO:0009889)	4469	294	180.87	+	1.63	2.48e-15
negative regulation of response to stimulus (GO:0048585)	1421	93	57.51	+	1.62	0.0397
nucleic acid metabolic process (GO:0090304)	3962	259	160.35	+	1.62	2.64e-12
regulation of phosphorylation (GO:0042325)	1462	95	59.17	+	1.61	0.0414
regulation of multicellular organismal development (GO:2000026)	1796	115	72.69	+	1.58	0.00745
negative regulation of cellular process (GO:0048523)	4365	278	176.66	+	1.57	3.25e-12
regulation of phosphorus metabolic process (GO:0051174)	1714	108	69.37	+	1.56	0.0341
regulation of phosphate metabolic process (GO:0019220)	1700	107	68.8	+	1.56	0.0399
regulation of developmental process (GO:0050793)	2340	147	94.71	+	1.55	0.00052
system development (GO:0048731)	4192	261	169.66	+	1.54	6.53e-10
regulation of macromolecule metabolic process (GO:0060255)	6090	379	246.48	+	1.54	3.73e-18
positive regulation of cellular process (GO:0048522)	4905	303	198.52	+	1.53	4.11e-12
cell differentiation (GO:0030154)	3514	217	142.22	+	1.53	4.83e-07
regulation of cellular metabolic process (GO:0031323)	6132	378	248.18	+	1.52	2.64e-17
regulation of nitrogen compound metabolic process (GO:0051171)	5911	364	239.23	+	1.52	3.75e-16
multicellular organism development (GO:0007275)	4776	294	193.3	+	1.52	2.47e-11
nucleobase-containing compound metabolic process (GO:0006139)	4524	278	183.1	+	1.52	2.95e-10
negative regulation of biological process (GO:0048519)	4854	297	196.45	+	1.51	3.58e-11
cellular developmental process (GO:0048869)	3585	219	145.09	+	1.51	1.02e-06
regulation of primary metabolic process (GO:0080090)	6070	370	245.67	+	1.51	8.08e-16
regulation of metabolic process (GO:0019222)	6612	402	267.6	+	1.5	4.77e-18
positive regulation of biological process (GO:0048518)	5515	333	223.2	+	1.49	1.29e-12
anatomical structure development (GO:0048856)	5122	308	207.3	+	1.49	7.92e-11
cellular biosynthetic process (GO:0044249)	4662	279	188.68	+	1.48	6.22e-09
heterocycle metabolic process (GO:0046483)	4699	281	190.18	+	1.48	5.31e-09
cellular aromatic compound metabolic process (GO:0006725)	4736	283	191.68	+	1.48	4.53e-09
regulation of cellular component organization (GO:0051128)	2313	138	93.61	+	1.47	0.0235
developmental process (GO:0032502)	5487	327	222.07	+	1.47	2.08e-11
organic substance biosynthetic process (GO:1901576)	4751	282	192.28	+	1.47	1.13e-08
regulation of multicellular organismal process (GO:0051239)	2749	163	111.26	+	1.47	0.00339
biosynthetic process (GO:0009058)	4819	283	195.04	+	1.45	3.51e-08
regulation of response to stimulus (GO:0048583)	3816	224	154.44	+	1.45	2.05e-05
cellular nitrogen compound metabolic process (GO:0034641)	5151	298	208.47	+	1.43	3.78e-08
organic cyclic compound metabolic process (GO:1901360)	4960	285	200.74	+	1.42	3.39e-07
cellular macromolecule metabolic process (GO:0044260)	6982	386	282.58	+	1.37	1.07e-09
regulation of biological quality (GO:0065008)	3520	194	142.46	+	1.36	0.0287
cellular component organization (GO:0016043)	5261	280	212.92	+	1.32	0.00132
regulation of cellular process (GO:0050794)	10625	564	430.02	+	1.31	9.98e-17
regulation of biological process (GO:0050789)	11269	588	456.08	+	1.29	1.75e-16
multicellular organismal process (GO:0032501)	6679	348	270.31	+	1.29	0.000111
macromolecule metabolic process (GO:0043170)	7728	401	312.77	+	1.28	3.39e-06
cellular component organization or biogenesis (GO:0071840)	5484	282	221.95	+	1.27	0.0243
biological regulation (GO:0065007)	11877	597	480.69	+	1.24	1.35e-12
cellular metabolic process (GO:0044237)	8976	447	363.28	+	1.23	4.2e-05
nitrogen compound metabolic process (GO:0006807)	8587	426	347.54	+	1.23	0.000295
primary metabolic process (GO:0044238)	9107	435	368.58	+	1.18	0.0241
organic substance metabolic process (GO:0071704)	9468	448	383.19	+	1.17	0.0424
metabolic process (GO:0008152)	9916	468	401.32	+	1.17	0.0239
cellular process (GO:0009987)	14970	688	605.87	+	1.14	5.25e-07
biological_process (GO:0008150)	17357	761	702.48	+	1.08	0.000104
Unclassified (UNCLASSIFIED)	3645	89	147.52	-	0.6	0
G-protein coupled receptor signaling pathway (GO:0007186)	1205	18	48.77	-	0.37	0.00186
detection of stimulus (GO:0051606)	677	4	27.4	-	< 0.2	0.000212
sensory perception of smell (GO:0007608)	460	2	18.62	-	< 0.2	0.0115
detection of chemical stimulus (GO:0009593)	509	2	20.6	-	< 0.2	0.00185
detection of stimulus involved in sensory perception (GO:0050906)	526	2	21.29	-	< 0.2	0.000972
sensory perception of chemical stimulus (GO:0007606)	536	2	21.69	-	< 0.2	0.000666
