# Supplementary material for: Autism-associated miR-873 regulates ARID1B, SHANK3 and NRXN2 involved in neurodevelopment
Source: Transl Psychiatry. 2020 Dec 1;10:418. doi: 10.1038/s41398-020-01106-8 (PMC7708977; doi:10.1038/s41398-020-01106-8)
Supplement: Supplementary file 4 — Data Set 3 [file 41398_2020_1106_MOESM4_ESM.xlsx]

## Sheet: Sheet 1
© 2000-2017 QIAGEN. All rights reserved.
ID	Symbol	Source	Confidence	ID	Symbol	Expr Intensity/RPKM/FPKM/Counts
hsa-miR-124	miR-124-3p (and other miRNAs w/seed AAGGCAC)	TargetScan Human	Moderate (predicted)	AKT1S1	AKT1S1	863.201
hsa-miR-124	miR-124-3p (and other miRNAs w/seed AAGGCAC)	TargetScan Human	High (predicted)	APBA3	APBA3	123.525
hsa-miR-124	miR-124-3p (and other miRNAs w/seed AAGGCAC)	TarBase,TargetScan Human,miRecords	Experimentally Observed,High (predicted)	APEX2	APEX2	332.289
hsa-miR-124	miR-124-3p (and other miRNAs w/seed AAGGCAC)	TargetScan Human	Moderate (predicted)	AQP1	AQP1	42.569
hsa-miR-124	miR-124-3p (and other miRNAs w/seed AAGGCAC)	TarBase,TargetScan Human,miRecords	Experimentally Observed,Moderate (predicted)	ARAF	ARAF	386.124
hsa-miR-124	miR-124-3p (and other miRNAs w/seed AAGGCAC)	TargetScan Human	Moderate (predicted)	ARHGDIA	ARHGDIA	1402.41
hsa-miR-124	miR-124-3p (and other miRNAs w/seed AAGGCAC)	TargetScan Human	Moderate (predicted)	AK092098	C11orf84	56.217
hsa-miR-124	miR-124-3p (and other miRNAs w/seed AAGGCAC)	TargetScan Human	Moderate (predicted)	C17orf97	C17orf97	19.063
hsa-miR-124	miR-124-3p (and other miRNAs w/seed AAGGCAC)	TargetScan Human	Moderate (predicted)	C2orf81	C2orf81	198.299
hsa-miR-124	miR-124-3p (and other miRNAs w/seed AAGGCAC)	TargetScan Human	Moderate (predicted)	C9orf7	CACFD1	169.468
hsa-miR-124	miR-124-3p (and other miRNAs w/seed AAGGCAC)	TargetScan Human	Moderate (predicted)	CAPN1	CAPN1	666.585
hsa-miR-124	miR-124-3p (and other miRNAs w/seed AAGGCAC)	TargetScan Human	Moderate (predicted)	CAPNS1	CAPNS1	2665.04
hsa-miR-124	miR-124-3p (and other miRNAs w/seed AAGGCAC)	TarBase,TargetScan Human,miRecords	Experimentally Observed,High (predicted)	CEBPA	CEBPA	29.276
hsa-miR-124	miR-124-3p (and other miRNAs w/seed AAGGCAC)	TargetScan Human	Moderate (predicted)	COTL1	COTL1	143.986
hsa-miR-124	miR-124-3p (and other miRNAs w/seed AAGGCAC)	TargetScan Human	Moderate (predicted)	CRAT	CRAT	518.885
hsa-miR-124	miR-124-3p (and other miRNAs w/seed AAGGCAC)	TarBase,TargetScan Human,miRecords	Experimentally Observed,High (predicted)	CTDSP1	CTDSP1	506.148
hsa-miR-124	miR-124-3p (and other miRNAs w/seed AAGGCAC)	TargetScan Human	Moderate (predicted)	CTXN1	CTXN1	901.289
hsa-miR-124	miR-124-3p (and other miRNAs w/seed AAGGCAC)	TargetScan Human	Moderate (predicted)	DCAKD	DCAKD	832.19
hsa-miR-124	miR-124-3p (and other miRNAs w/seed AAGGCAC)	Ingenuity Expert Findings,TargetScan Human	Experimentally Observed,Moderate (predicted)	EGR1	EGR1	1230.17
hsa-miR-124	miR-124-3p (and other miRNAs w/seed AAGGCAC)	TarBase,TargetScan Human,miRecords	Experimentally Observed,Moderate (predicted)	ELF4	ELF4	176.795
hsa-miR-124	miR-124-3p (and other miRNAs w/seed AAGGCAC)	TarBase,miRecords	Experimentally Observed	ELOVL1	ELOVL1	355.699
hsa-miR-124	miR-124-3p (and other miRNAs w/seed AAGGCAC)	TargetScan Human	Moderate (predicted)	FAM117A	FAM117A	209.659
hsa-miR-124	miR-124-3p (and other miRNAs w/seed AAGGCAC)	TargetScan Human	Moderate (predicted)	FAM163A	FAM163A	1014.15
hsa-miR-124	miR-124-3p (and other miRNAs w/seed AAGGCAC)	TargetScan Human	Moderate (predicted)	FAM174B	FAM174B	133.064
hsa-miR-124	miR-124-3p (and other miRNAs w/seed AAGGCAC)	TargetScan Human	Moderate (predicted)	ITFG3	FAM234A	813.17
hsa-miR-124	miR-124-3p (and other miRNAs w/seed AAGGCAC)	TargetScan Human	High (predicted)	FLOT2	FLOT2	1045.41
hsa-miR-124	miR-124-3p (and other miRNAs w/seed AAGGCAC)	TargetScan Human	Moderate (predicted)	FURIN	FURIN	213.542
hsa-miR-124	miR-124-3p (and other miRNAs w/seed AAGGCAC)	TarBase	Experimentally Observed	GAS2L1	GAS2L1	220.222
hsa-miR-124	miR-124-3p (and other miRNAs w/seed AAGGCAC)	TargetScan Human	Moderate (predicted)	GLIS2	GLIS2	474.559
hsa-miR-124	miR-124-3p (and other miRNAs w/seed AAGGCAC)	TargetScan Human	Moderate (predicted)	H6PD	H6PD	377.827
hsa-miR-124	miR-124-3p (and other miRNAs w/seed AAGGCAC)	TargetScan Human	Moderate (predicted)	HIVEP1	HIVEP1	135.987
hsa-miR-124	miR-124-3p (and other miRNAs w/seed AAGGCAC)	TargetScan Human	Moderate (predicted)	HIVEP3	HIVEP3	76.905
hsa-miR-124	miR-124-3p (and other miRNAs w/seed AAGGCAC)	TargetScan Human	Moderate (predicted)	INF2	INF2	479.713
hsa-miR-124	miR-124-3p (and other miRNAs w/seed AAGGCAC)	TargetScan Human	Moderate (predicted)	IRF2BPL	IRF2BPL	1710.19
hsa-miR-124	miR-124-3p (and other miRNAs w/seed AAGGCAC)	TargetScan Human	Moderate (predicted)	IRGQ	IRGQ	471.696
hsa-miR-124	miR-124-3p (and other miRNAs w/seed AAGGCAC)	TargetScan Human	Moderate (predicted)	JAM2	JAM2	276.918
hsa-miR-124	miR-124-3p (and other miRNAs w/seed AAGGCAC)	TargetScan Human	High (predicted)	KIAA0040	KIAA0040	31.535
hsa-miR-124	miR-124-3p (and other miRNAs w/seed AAGGCAC)	TargetScan Human	High (predicted)	KIAA1671	KIAA1671	199.841
hsa-miR-124	miR-124-3p (and other miRNAs w/seed AAGGCAC)	TargetScan Human	Moderate (predicted)	KIF18B	KIF18B	1536.06
hsa-miR-124	miR-124-3p (and other miRNAs w/seed AAGGCAC)	TarBase,TargetScan Human,miRecords	Experimentally Observed,Moderate (predicted)	LDLRAP1	LDLRAP1	37.727
hsa-miR-124	miR-124-3p (and other miRNAs w/seed AAGGCAC)	TarBase,TargetScan Human,miRecords	Experimentally Observed,High (predicted)	LITAF	LITAF	1706.11
hsa-miR-124	miR-124-3p (and other miRNAs w/seed AAGGCAC)	TargetScan Human	Moderate (predicted)	LRCH4	LRCH4	512.794
hsa-miR-124	miR-124-3p (and other miRNAs w/seed AAGGCAC)	TargetScan Human	Moderate (predicted)	LRFN1	LRFN1	278.279
hsa-miR-124	miR-124-3p (and other miRNAs w/seed AAGGCAC)	TargetScan Human	High (predicted)	MARVELD1	MARVELD1	1211.42
hsa-miR-124	miR-124-3p (and other miRNAs w/seed AAGGCAC)	TargetScan Human	High (predicted)	MDK	MDK	5312.64
hsa-miR-124	miR-124-3p (and other miRNAs w/seed AAGGCAC)	TargetScan Human	Moderate (predicted)	MLXIP	MLXIP	457.778
hsa-miR-124	miR-124-3p (and other miRNAs w/seed AAGGCAC)	TargetScan Human	Moderate (predicted)	MOCS1	MOCS1	158.821
hsa-miR-124	miR-124-3p (and other miRNAs w/seed AAGGCAC)	TargetScan Human	Moderate (predicted)	HEATR7A	MROH1	36.542
hsa-miR-124	miR-124-3p (and other miRNAs w/seed AAGGCAC)	TargetScan Human	Moderate (predicted)	MYADM	MYADM	586.478
hsa-miR-124	miR-124-3p (and other miRNAs w/seed AAGGCAC)	TargetScan Human	Moderate (predicted)	NEURL1B	NEURL1B	417.772
hsa-miR-124	miR-124-3p (and other miRNAs w/seed AAGGCAC)	TarBase,TargetScan Human,miRecords	Experimentally Observed,Moderate (predicted)	NFIC	NFIC	380.986
hsa-miR-124	miR-124-3p (and other miRNAs w/seed AAGGCAC)	TargetScan Human	Moderate (predicted)	NFIX	NFIX	781.635
hsa-miR-124	miR-124-3p (and other miRNAs w/seed AAGGCAC)	TargetScan Human	Moderate (predicted)	NUP210	NUP210	1084.72
hsa-miR-124	miR-124-3p (and other miRNAs w/seed AAGGCAC)	TargetScan Human	Moderate (predicted)	NXN	NXN	393.707
hsa-miR-124	miR-124-3p (and other miRNAs w/seed AAGGCAC)	TarBase,TargetScan Human,miRecords	Experimentally Observed,High (predicted)	OAF	OAF	263.428
hsa-miR-124	miR-124-3p (and other miRNAs w/seed AAGGCAC)	TargetScan Human	Moderate (predicted)	PALM	PALM	1312.63
hsa-miR-124	miR-124-3p (and other miRNAs w/seed AAGGCAC)	miRecords	Experimentally Observed	PDLIM7	PDLIM7	458.178
hsa-miR-124	miR-124-3p (and other miRNAs w/seed AAGGCAC)	TargetScan Human	Moderate (predicted)	PEMT	PEMT	503.627
hsa-miR-124	miR-124-3p (and other miRNAs w/seed AAGGCAC)	TargetScan Human,miRecords	Experimentally Observed,High (predicted)	PGF	PGF	217.615
hsa-miR-124	miR-124-3p (and other miRNAs w/seed AAGGCAC)	TarBase,TargetScan Human,miRecords	Experimentally Observed,High (predicted)	PHF19	PHF19	621.188
hsa-miR-124	miR-124-3p (and other miRNAs w/seed AAGGCAC)	TarBase,TargetScan Human,miRecords	Experimentally Observed,High (predicted)	PLOD3	PLOD3	1093.88
hsa-miR-124	miR-124-3p (and other miRNAs w/seed AAGGCAC)	miRecords	Experimentally Observed	PLSCR3	PLSCR3	422.266
hsa-miR-124	miR-124-3p (and other miRNAs w/seed AAGGCAC)	TargetScan Human	High (predicted)	PNPLA2	PNPLA2	638.352
hsa-miR-124	miR-124-3p (and other miRNAs w/seed AAGGCAC)	TarBase,TargetScan Human,miRecords	Experimentally Observed,High (predicted)	PPP1R13L	PPP1R13L	192.415
hsa-miR-124	miR-124-3p (and other miRNAs w/seed AAGGCAC)	TargetScan Human	High (predicted)	PSKH1	PSKH1	237.676
hsa-miR-124	miR-124-3p (and other miRNAs w/seed AAGGCAC)	TargetScan Human	High (predicted)	PTPN9	PTPN9	792.008
hsa-miR-124	miR-124-3p (and other miRNAs w/seed AAGGCAC)	TargetScan Human	Moderate (predicted)	QSOX1	QSOX1	452.973
hsa-miR-124	miR-124-3p (and other miRNAs w/seed AAGGCAC)	TargetScan Human	Moderate (predicted)	RANBP10	RANBP10	378.447
hsa-miR-124	miR-124-3p (and other miRNAs w/seed AAGGCAC)	TargetScan Human	Moderate (predicted)	RAPGEF1	RAPGEF1	451.17
hsa-miR-124	miR-124-3p (and other miRNAs w/seed AAGGCAC)	TargetScan Human	Moderate (predicted)	RASD2	RASD2	33.458
hsa-miR-124	miR-124-3p (and other miRNAs w/seed AAGGCAC)	TargetScan Human	Moderate (predicted)	RAVER1	RAVER1	627.355
hsa-miR-124	miR-124-3p (and other miRNAs w/seed AAGGCAC)	TargetScan Human	Moderate (predicted)	REEP2	REEP2	1521.5
hsa-miR-124	miR-124-3p (and other miRNAs w/seed AAGGCAC)	TarBase,TargetScan Human,miRecords	Experimentally Observed,High (predicted)	RELA	RELA	1468.02
hsa-miR-124	miR-124-3p (and other miRNAs w/seed AAGGCAC)	TargetScan Human	Moderate (predicted)	RFX1	RFX1	322.818
hsa-miR-124	miR-124-3p (and other miRNAs w/seed AAGGCAC)	TargetScan Human,miRecords	Experimentally Observed,High (predicted)	RHOG	RHOG	285.987
hsa-miR-124	miR-124-3p (and other miRNAs w/seed AAGGCAC)	TargetScan Human	Moderate (predicted)	RPH3AL	RPH3AL	20.404
hsa-miR-124	miR-124-3p (and other miRNAs w/seed AAGGCAC)	TargetScan Human	Moderate (predicted)	FAM127B	RTL8A	2062.2
hsa-miR-124	miR-124-3p (and other miRNAs w/seed AAGGCAC)	TargetScan Human	High (predicted)	FAM127A	RTL8C	1791.34
hsa-miR-124	miR-124-3p (and other miRNAs w/seed AAGGCAC)	TargetScan Human	High (predicted)	SCAMP2	SCAMP2	283.661
hsa-miR-124	miR-124-3p (and other miRNAs w/seed AAGGCAC)	TargetScan Human	Moderate (predicted)	SCAMP4	SCAMP4	755.776
hsa-miR-124	miR-124-3p (and other miRNAs w/seed AAGGCAC)	TargetScan Human	High (predicted)	SERINC2	SERINC2	162.33
hsa-miR-124	miR-124-3p (and other miRNAs w/seed AAGGCAC)	TargetScan Human	Moderate (predicted)	SH2B3	SH2B3	193.087
hsa-miR-124	miR-124-3p (and other miRNAs w/seed AAGGCAC)	TargetScan Human	Moderate (predicted)	SH3PXD2B	SH3PXD2B	604.691
hsa-miR-124	miR-124-3p (and other miRNAs w/seed AAGGCAC)	TargetScan Human	High (predicted)	SLC16A13	SLC16A13	12.532
hsa-miR-124	miR-124-3p (and other miRNAs w/seed AAGGCAC)	TargetScan Human	Moderate (predicted)	SLC35A4	SLC35A4	1396.11
hsa-miR-124	miR-124-3p (and other miRNAs w/seed AAGGCAC)	TargetScan Human	Moderate (predicted)	SLC48A1	SLC48A1	169.152
hsa-miR-124	miR-124-3p (and other miRNAs w/seed AAGGCAC)	TargetScan Human	Moderate (predicted)	SNAPC2	SNAPC2	392.518
hsa-miR-124	miR-124-3p (and other miRNAs w/seed AAGGCAC)	miRecords	Experimentally Observed	SOX9	SOX9	96.298
hsa-miR-124	miR-124-3p (and other miRNAs w/seed AAGGCAC)	TargetScan Human	Moderate (predicted)	SRGAP1	SRGAP1	412.876
hsa-miR-124	miR-124-3p (and other miRNAs w/seed AAGGCAC)	TargetScan Human	Moderate (predicted)	ST8SIA2	ST8SIA2	498.275
hsa-miR-124	miR-124-3p (and other miRNAs w/seed AAGGCAC)	TarBase,TargetScan Human,miRecords	Experimentally Observed,Moderate (predicted)	STX2	STX2	1040.49
hsa-miR-124	miR-124-3p (and other miRNAs w/seed AAGGCAC)	TargetScan Human	High (predicted)	KIAA0247	SUSD6	133.682
hsa-miR-124	miR-124-3p (and other miRNAs w/seed AAGGCAC)	TargetScan Human	Moderate (predicted)	TCF3	TCF3	3128.14
hsa-miR-124	miR-124-3p (and other miRNAs w/seed AAGGCAC)	TargetScan Human	Moderate (predicted)	TET1	TET1	469.895
hsa-miR-124	miR-124-3p (and other miRNAs w/seed AAGGCAC)	TargetScan Human	Moderate (predicted)	TEX261	TEX261	518.266
hsa-miR-124	miR-124-3p (and other miRNAs w/seed AAGGCAC)	TargetScan Human	High (predicted)	TFEB	TFEB	90.826
hsa-miR-124	miR-124-3p (and other miRNAs w/seed AAGGCAC)	TarBase,TargetScan Human,miRecords	Experimentally Observed,Moderate (predicted)	TLN1	TLN1	2110.07
hsa-miR-124	miR-124-3p (and other miRNAs w/seed AAGGCAC)	TarBase,miRecords	Experimentally Observed	TNFRSF21	TNFRSF21	324.759
hsa-miR-124	miR-124-3p (and other miRNAs w/seed AAGGCAC)	TargetScan Human	Moderate (predicted)	TOMM34	TOMM34	798.963
hsa-miR-124	miR-124-3p (and other miRNAs w/seed AAGGCAC)	TargetScan Human	Moderate (predicted)	TP53INP2	TP53INP2	91.527
hsa-miR-124	miR-124-3p (and other miRNAs w/seed AAGGCAC)	TarBase,TargetScan Human,miRecords	Experimentally Observed,High (predicted)	TSC22D4	TSC22D4	896.677
hsa-miR-124	miR-124-3p (and other miRNAs w/seed AAGGCAC)	TarBase,TargetScan Human,miRecords	Experimentally Observed,Moderate (predicted)	TSKU	TSKU	193.63
hsa-miR-124	miR-124-3p (and other miRNAs w/seed AAGGCAC)	TargetScan Human	High (predicted)	USP2	USP2	116.058
hsa-miR-124	miR-124-3p (and other miRNAs w/seed AAGGCAC)	TargetScan Human	Moderate (predicted)	VPS37B	VPS37B	370.337
hsa-miR-124	miR-124-3p (and other miRNAs w/seed AAGGCAC)	TarBase,TargetScan Human,miRecords	Experimentally Observed,High (predicted)	VPS37C	VPS37C	404.178
hsa-miR-124	miR-124-3p (and other miRNAs w/seed AAGGCAC)	TargetScan Human	High (predicted)	WASF2	WASF2	1268.46
hsa-miR-124	miR-124-3p (and other miRNAs w/seed AAGGCAC)	TargetScan Human	Moderate (predicted)	XYLT1	XYLT1	123.603
hsa-miR-124	miR-124-3p (and other miRNAs w/seed AAGGCAC)	TarBase,TargetScan Human,miRecords	Experimentally Observed,Moderate (predicted)	ZBED3	ZBED3	19.167
hsa-miR-124	miR-124-3p (and other miRNAs w/seed AAGGCAC)	TargetScan Human	Moderate (predicted)	ZDHHC19	ZDHHC19	24.625
hsa-miR-124	miR-124-3p (and other miRNAs w/seed AAGGCAC)	TargetScan Human	Moderate (predicted)	ZFR2	ZFR2	107.18
hsa-miR-124	miR-124-3p (and other miRNAs w/seed AAGGCAC)	TargetScan Human	Moderate (predicted)	ZNF2	ZNF2	119.549
hsa-miR-124	miR-124-3p (and other miRNAs w/seed AAGGCAC)	TargetScan Human	Moderate (predicted)	ZNF213	ZNF213	436.157
hsa-miR-124	miR-124-3p (and other miRNAs w/seed AAGGCAC)	TargetScan Human	Moderate (predicted)	ZNF219	ZNF219	716.112
hsa-miR-124	miR-124-3p (and other miRNAs w/seed AAGGCAC)	TargetScan Human	Moderate (predicted)	ZNF275	ZNF275	269.891
hsa-miR-124	miR-124-3p (and other miRNAs w/seed AAGGCAC)	TargetScan Human	Moderate (predicted)	ZNF446	ZNF446	158.876
hsa-miR-124	miR-124-3p (and other miRNAs w/seed AAGGCAC)	TargetScan Human	Moderate (predicted)	ZNF687	ZNF687	479.141
hsa-miR-125b	miR-125b-5p (and other miRNAs w/seed CCCUGAG)	TargetScan Human	High (predicted)	ACHE	ACHE	99.607
hsa-miR-125b	miR-125b-5p (and other miRNAs w/seed CCCUGAG)	TargetScan Human	Moderate (predicted)	AGPAT3	AGPAT3	594.173
hsa-miR-125b	miR-125b-5p (and other miRNAs w/seed CCCUGAG)	TargetScan Human	High (predicted)	AGTRAP	AGTRAP	165.01
hsa-miR-125b	miR-125b-5p (and other miRNAs w/seed CCCUGAG)	TargetScan Human	Moderate (predicted)	AKT1S1	AKT1S1	863.201
hsa-miR-125b	miR-125b-5p (and other miRNAs w/seed CCCUGAG)	TargetScan Human	Moderate (predicted)	ALPK3	ALPK3	13.213
hsa-miR-125b	miR-125b-5p (and other miRNAs w/seed CCCUGAG)	TargetScan Human	Moderate (predicted)	ANKRD13B	ANKRD13B	1321.49
hsa-miR-125b	miR-125b-5p (and other miRNAs w/seed CCCUGAG)	TargetScan Human	High (predicted)	ARMC7	ARMC7	204.887
hsa-miR-125b	miR-125b-5p (and other miRNAs w/seed CCCUGAG)	TargetScan Human	Moderate (predicted)	BCKDK	BCKDK	576.288
hsa-miR-125b	miR-125b-5p (and other miRNAs w/seed CCCUGAG)	TargetScan Human	Moderate (predicted)	BLOC1S3	BLOC1S3	89.508
hsa-miR-125b	miR-125b-5p (and other miRNAs w/seed CCCUGAG)	TargetScan Human	Moderate (predicted)	BMP8B	BMP8B	55.323
hsa-miR-125b	miR-125b-5p (and other miRNAs w/seed CCCUGAG)	TargetScan Human	Moderate (predicted)	C15orf39	C15orf39	170.342
hsa-miR-125b	miR-125b-5p (and other miRNAs w/seed CCCUGAG)	TargetScan Human	High (predicted)	C19orf54	C19orf54	270.397
hsa-miR-125b	miR-125b-5p (and other miRNAs w/seed CCCUGAG)	TargetScan Human	Moderate (predicted)	CACNB3	CACNB3	920.237
hsa-miR-125b	miR-125b-5p (and other miRNAs w/seed CCCUGAG)	TargetScan Human	Moderate (predicted)	CAPN1	CAPN1	666.585
hsa-miR-125b	miR-125b-5p (and other miRNAs w/seed CCCUGAG)	TargetScan Human	Moderate (predicted)	CASP2	CASP2	930.64
hsa-miR-125b	miR-125b-5p (and other miRNAs w/seed CCCUGAG)	TargetScan Human	Moderate (predicted)	CCDC124	CCDC124	1518.74
hsa-miR-125b	miR-125b-5p (and other miRNAs w/seed CCCUGAG)	TargetScan Human	Moderate (predicted)	CD248	CD248	185.361
hsa-miR-125b	miR-125b-5p (and other miRNAs w/seed CCCUGAG)	TargetScan Human	Moderate (predicted)	CDR2L	CDR2L	575.023
hsa-miR-125b	miR-125b-5p (and other miRNAs w/seed CCCUGAG)	TargetScan Human	Moderate (predicted)	CELSR2	CELSR2	568.133
hsa-miR-125b	miR-125b-5p (and other miRNAs w/seed CCCUGAG)	TargetScan Human	Moderate (predicted)	CHAMP1	CHAMP1	1475.69
hsa-miR-125b	miR-125b-5p (and other miRNAs w/seed CCCUGAG)	TargetScan Human	Moderate (predicted)	CLN6	CLN6	247.711
hsa-miR-125b	miR-125b-5p (and other miRNAs w/seed CCCUGAG)	TargetScan Human	Moderate (predicted)	DAZAP2	DAZAP2	1864.36
hsa-miR-125b	miR-125b-5p (and other miRNAs w/seed CCCUGAG)	TargetScan Human	Moderate (predicted)	DCX	DCX	3140.11
hsa-miR-125b	miR-125b-5p (and other miRNAs w/seed CCCUGAG)	TargetScan Human	Moderate (predicted)	DPF2	DPF2	802.281
hsa-miR-125b	miR-125b-5p (and other miRNAs w/seed CCCUGAG)	TargetScan Human	Moderate (predicted)	DRD4	DRD4	17.335
hsa-miR-125b	miR-125b-5p (and other miRNAs w/seed CCCUGAG)	TargetScan Human	Moderate (predicted)	E2F2	E2F2	493.537
hsa-miR-125b	miR-125b-5p (and other miRNAs w/seed CCCUGAG)	TargetScan Human	Moderate (predicted)	EBF4	EBF4	349.282
hsa-miR-125b	miR-125b-5p (and other miRNAs w/seed CCCUGAG)	TargetScan Human	High (predicted)	EIF1AD	EIF1AD	407.172
hsa-miR-125b	miR-125b-5p (and other miRNAs w/seed CCCUGAG)	TargetScan Human	Moderate (predicted)	EIF4EBP1	EIF4EBP1	1882.92
hsa-miR-125b	miR-125b-5p (and other miRNAs w/seed CCCUGAG)	TargetScan Human	Moderate (predicted)	ELOVL1	ELOVL1	355.699
hsa-miR-125b	miR-125b-5p (and other miRNAs w/seed CCCUGAG)	TargetScan Human	Moderate (predicted)	C17orf70	FAAP100	603.943
hsa-miR-125b	miR-125b-5p (and other miRNAs w/seed CCCUGAG)	TargetScan Human	Moderate (predicted)	FAM131C	FAM131C	221.618
hsa-miR-125b	miR-125b-5p (and other miRNAs w/seed CCCUGAG)	TargetScan Human	Moderate (predicted)	C17orf63	FAM222B	661.608
hsa-miR-125b	miR-125b-5p (and other miRNAs w/seed CCCUGAG)	TargetScan Human	Moderate (predicted)	FAM71E1	FAM71E1	27.715
hsa-miR-125b	miR-125b-5p (and other miRNAs w/seed CCCUGAG)	TargetScan Human	Moderate (predicted)	FAM78A	FAM78A	100.486
hsa-miR-125b	miR-125b-5p (and other miRNAs w/seed CCCUGAG)	TargetScan Human	Moderate (predicted)	FEM1A	FEM1A	590.268
hsa-miR-125b	miR-125b-5p (and other miRNAs w/seed CCCUGAG)	TargetScan Human	Moderate (predicted)	FLOT2	FLOT2	1045.41
hsa-miR-125b	miR-125b-5p (and other miRNAs w/seed CCCUGAG)	TargetScan Human	Moderate (predicted)	GALNS	GALNS	67.622
hsa-miR-125b	miR-125b-5p (and other miRNAs w/seed CCCUGAG)	TargetScan Human	Moderate (predicted)	GPC1	GPC1	253.785
hsa-miR-125b	miR-125b-5p (and other miRNAs w/seed CCCUGAG)	TargetScan Human	Moderate (predicted)	GPR153	GPR153	500.56
hsa-miR-125b	miR-125b-5p (and other miRNAs w/seed CCCUGAG)	TargetScan Human	High (predicted)	H1FX	H1FX	15469
hsa-miR-125b	miR-125b-5p (and other miRNAs w/seed CCCUGAG)	TargetScan Human	Moderate (predicted)	H6PD	H6PD	377.827
hsa-miR-125b	miR-125b-5p (and other miRNAs w/seed CCCUGAG)	TargetScan Human	Moderate (predicted)	HOXC8	HOXC8	60.738
hsa-miR-125b	miR-125b-5p (and other miRNAs w/seed CCCUGAG)	Ingenuity Expert Findings,TargetScan Human	Experimentally Observed,Moderate (predicted)	IKZF4	IKZF4	173.627
hsa-miR-125b	miR-125b-5p (and other miRNAs w/seed CCCUGAG)	TargetScan Human	Moderate (predicted)	IQSEC3	IQSEC3	123.907
hsa-miR-125b	miR-125b-5p (and other miRNAs w/seed CCCUGAG)	TargetScan Human	Moderate (predicted)	AK055386	KCNB1	234.498
hsa-miR-125b	miR-125b-5p (and other miRNAs w/seed CCCUGAG)	TargetScan Human	Moderate (predicted)	KCNH4	KCNH4	59.144
hsa-miR-125b	miR-125b-5p (and other miRNAs w/seed CCCUGAG)	TargetScan Human	High (predicted)	KIAA1522	KIAA1522	433.27
hsa-miR-125b	miR-125b-5p (and other miRNAs w/seed CCCUGAG)	TargetScan Human	Moderate (predicted)	KIF18B	KIF18B	1536.06
hsa-miR-125b	miR-125b-5p (and other miRNAs w/seed CCCUGAG)	TargetScan Human	Moderate (predicted)	KLC2	KLC2	685.411
hsa-miR-125b	miR-125b-5p (and other miRNAs w/seed CCCUGAG)	TargetScan Human	Moderate (predicted)	KLF16	KLF16	215.115
hsa-miR-125b	miR-125b-5p (and other miRNAs w/seed CCCUGAG)	TargetScan Human	Moderate (predicted)	KXD1	KXD1	1661.18
hsa-miR-125b	miR-125b-5p (and other miRNAs w/seed CCCUGAG)	TargetScan Human	High (predicted)	LBH	LBH	57.555
hsa-miR-125b	miR-125b-5p (and other miRNAs w/seed CCCUGAG)	TargetScan Human	Moderate (predicted)	LRRC8A	LRRC8A	679.66
hsa-miR-125b	miR-125b-5p (and other miRNAs w/seed CCCUGAG)	TargetScan Human	Moderate (predicted)	LZTS1	LZTS1	108.864
hsa-miR-125b	miR-125b-5p (and other miRNAs w/seed CCCUGAG)	TargetScan Human	High (predicted)	MAP3K10	MAP3K10	330.28
hsa-miR-125b	miR-125b-5p (and other miRNAs w/seed CCCUGAG)	TargetScan Human	High (predicted)	MAP3K11	MAP3K11	347.627
hsa-miR-125b	miR-125b-5p (and other miRNAs w/seed CCCUGAG)	Ingenuity Expert Findings	Experimentally Observed	MAZ	MAZ	416.917
hsa-miR-125b	miR-125b-5p (and other miRNAs w/seed CCCUGAG)	TargetScan Human	Moderate (predicted)	MLF2	MLF2	3841.93
hsa-miR-125b	miR-125b-5p (and other miRNAs w/seed CCCUGAG)	TargetScan Human	Moderate (predicted)	MOB3A	MOB3A	364.08
hsa-miR-125b	miR-125b-5p (and other miRNAs w/seed CCCUGAG)	TargetScan Human	High (predicted)	MSI1	MSI1	790.699
hsa-miR-125b	miR-125b-5p (and other miRNAs w/seed CCCUGAG)	Ingenuity Expert Findings	Experimentally Observed	MYD88	MYD88	449.251
hsa-miR-125b	miR-125b-5p (and other miRNAs w/seed CCCUGAG)	TargetScan Human	Moderate (predicted)	NCKAP5L	NCKAP5L	657.694
hsa-miR-125b	miR-125b-5p (and other miRNAs w/seed CCCUGAG)	TargetScan Human	High (predicted)	NECAB3	NECAB3	305.328
hsa-miR-125b	miR-125b-5p (and other miRNAs w/seed CCCUGAG)	TargetScan Human	Moderate (predicted)	AK308605	NEFM	197.985
hsa-miR-125b	miR-125b-5p (and other miRNAs w/seed CCCUGAG)	TargetScan Human	Moderate (predicted)	NKIRAS2	NKIRAS2	1355.75
hsa-miR-125b	miR-125b-5p (and other miRNAs w/seed CCCUGAG)	TargetScan Human	Moderate (predicted)	NUP210	NUP210	1084.72
hsa-miR-125b	miR-125b-5p (and other miRNAs w/seed CCCUGAG)	TargetScan Human	Moderate (predicted)	PAQR4	PAQR4	500.475
hsa-miR-125b	miR-125b-5p (and other miRNAs w/seed CCCUGAG)	TargetScan Human	Moderate (predicted)	PPME1	PPME1	1485.87
hsa-miR-125b	miR-125b-5p (and other miRNAs w/seed CCCUGAG)	TargetScan Human	High (predicted)	PTPN18	PTPN18	636.161
hsa-miR-125b	miR-125b-5p (and other miRNAs w/seed CCCUGAG)	TargetScan Human	Moderate (predicted)	RASD2	RASD2	33.458
hsa-miR-125b	miR-125b-5p (and other miRNAs w/seed CCCUGAG)	TargetScan Human	Moderate (predicted)	RASL10B	RASL10B	375.715
hsa-miR-125b	miR-125b-5p (and other miRNAs w/seed CCCUGAG)	TargetScan Human	High (predicted)	SAMD10	SAMD10	165.404
hsa-miR-125b	miR-125b-5p (and other miRNAs w/seed CCCUGAG)	TargetScan Human	High (predicted)	SAMD14	SAMD14	224.108
hsa-miR-125b	miR-125b-5p (and other miRNAs w/seed CCCUGAG)	TargetScan Human	High (predicted)	SCARB1	SCARB1	443.548
hsa-miR-125b	miR-125b-5p (and other miRNAs w/seed CCCUGAG)	TargetScan Human	Moderate (predicted)	SCRT2	SCRT2	233.949
hsa-miR-125b	miR-125b-5p (and other miRNAs w/seed CCCUGAG)	TargetScan Human	Moderate (predicted)	SEPN1	SELENON	1341.79
hsa-miR-125b	miR-125b-5p (and other miRNAs w/seed CCCUGAG)	TargetScan Human	Moderate (predicted)	SH3BP4	SH3BP4	513.534
hsa-miR-125b	miR-125b-5p (and other miRNAs w/seed CCCUGAG)	TargetScan Human	High (predicted)	SLC25A35	SLC25A35	97.299
hsa-miR-125b	miR-125b-5p (and other miRNAs w/seed CCCUGAG)	TargetScan Human	High (predicted)	SLC35A4	SLC35A4	1396.11
hsa-miR-125b	miR-125b-5p (and other miRNAs w/seed CCCUGAG)	TargetScan Human	Moderate (predicted)	SLC35C1	SLC35C1	242.178
hsa-miR-125b	miR-125b-5p (and other miRNAs w/seed CCCUGAG)	TargetScan Human	Moderate (predicted)	SMCR8	SMCR8	177.878
hsa-miR-125b	miR-125b-5p (and other miRNAs w/seed CCCUGAG)	TargetScan Human	Moderate (predicted)	SPNS1	SPNS1	335.346
hsa-miR-125b	miR-125b-5p (and other miRNAs w/seed CCCUGAG)	TargetScan Human	Moderate (predicted)	SPRN	SPRN	15.599
hsa-miR-125b	miR-125b-5p (and other miRNAs w/seed CCCUGAG)	TargetScan Human	Moderate (predicted)	KIAA0247	SUSD6	133.682
hsa-miR-125b	miR-125b-5p (and other miRNAs w/seed CCCUGAG)	TargetScan Human	High (predicted)	SYVN1	SYVN1	517.155
hsa-miR-125b	miR-125b-5p (and other miRNAs w/seed CCCUGAG)	TargetScan Human	Moderate (predicted)	TCF7	TCF7	216.405
hsa-miR-125b	miR-125b-5p (and other miRNAs w/seed CCCUGAG)	Ingenuity Expert Findings,TargetScan Human,miRecords	Experimentally Observed,Moderate (predicted)	TP53	TP53	894.833
hsa-miR-125b	miR-125b-5p (and other miRNAs w/seed CCCUGAG)	TargetScan Human	Moderate (predicted)	TSPAN11	TSPAN11	240.712
hsa-miR-125b	miR-125b-5p (and other miRNAs w/seed CCCUGAG)	TargetScan Human	Moderate (predicted)	UBE2R2	UBE2R2	2833.82
hsa-miR-125b	miR-125b-5p (and other miRNAs w/seed CCCUGAG)	TargetScan Human	Moderate (predicted)	USP2	USP2	116.058
hsa-miR-125b	miR-125b-5p (and other miRNAs w/seed CCCUGAG)	TargetScan Human	Moderate (predicted)	VPS37B	VPS37B	370.337
hsa-miR-125b	miR-125b-5p (and other miRNAs w/seed CCCUGAG)	TargetScan Human	Moderate (predicted)	VPS37C	VPS37C	404.178
hsa-miR-125b	miR-125b-5p (and other miRNAs w/seed CCCUGAG)	Ingenuity Expert Findings	Experimentally Observed	C10orf54	VSIR	17.983
hsa-miR-125b	miR-125b-5p (and other miRNAs w/seed CCCUGAG)	TargetScan Human	Moderate (predicted)	WIZ	WIZ	2229.48
hsa-miR-125b	miR-125b-5p (and other miRNAs w/seed CCCUGAG)	TargetScan Human	Moderate (predicted)	ZBTB7A	ZBTB7A	158.94
hsa-miR-125b	miR-125b-5p (and other miRNAs w/seed CCCUGAG)	TarBase,TargetScan Human	Experimentally Observed,Moderate (predicted)	ZNF385A	ZNF385A	562.828
hsa-miR-125b	miR-125b-5p (and other miRNAs w/seed CCCUGAG)	TargetScan Human	Moderate (predicted)	ZNF687	ZNF687	479.141
hsa-miR-663	miR-1908-5p (and other miRNAs w/seed GGCGGGG)	TargetScan Human	Moderate (predicted)	ABLIM1	ABLIM1	2055.51
hsa-miR-663	miR-1908-5p (and other miRNAs w/seed GGCGGGG)	TargetScan Human	High (predicted)	ADCYAP1R1	ADCYAP1R1	908.95
hsa-miR-663	miR-1908-5p (and other miRNAs w/seed GGCGGGG)	TargetScan Human	Moderate (predicted)	AGAP2	AGAP2	576.006
hsa-miR-663	miR-1908-5p (and other miRNAs w/seed GGCGGGG)	TargetScan Human	Moderate (predicted)	AGPAT3	AGPAT3	594.173
hsa-miR-663	miR-1908-5p (and other miRNAs w/seed GGCGGGG)	TargetScan Human	Moderate (predicted)	AGRN	AGRN	370.195
hsa-miR-663	miR-1908-5p (and other miRNAs w/seed GGCGGGG)	TargetScan Human	High (predicted)	AKT1S1	AKT1S1	863.201
hsa-miR-663	miR-1908-5p (and other miRNAs w/seed GGCGGGG)	TargetScan Human	High (predicted)	ANKRD13B	ANKRD13B	1321.49
hsa-miR-663	miR-1908-5p (and other miRNAs w/seed GGCGGGG)	TargetScan Human	High (predicted)	APC2	APC2	757.43
hsa-miR-663	miR-1908-5p (and other miRNAs w/seed GGCGGGG)	TargetScan Human	High (predicted)	ARAF	ARAF	386.124
hsa-miR-663	miR-1908-5p (and other miRNAs w/seed GGCGGGG)	TargetScan Human	Moderate (predicted)	ARC	ARC	282.912
hsa-miR-663	miR-1908-5p (and other miRNAs w/seed GGCGGGG)	TargetScan Human	Moderate (predicted)	ARHGAP1	ARHGAP1	530.907
hsa-miR-663	miR-1908-5p (and other miRNAs w/seed GGCGGGG)	TargetScan Human	High (predicted)	ARL8A	ARL8A	843.01
hsa-miR-663	miR-1908-5p (and other miRNAs w/seed GGCGGGG)	TargetScan Human	Moderate (predicted)	ATP6V0C	ATP6V0C	26.426
hsa-miR-663	miR-1908-5p (and other miRNAs w/seed GGCGGGG)	TargetScan Human	Moderate (predicted)	ATP6V0E2	ATP6V0E2	1012.51
hsa-miR-663	miR-1908-5p (and other miRNAs w/seed GGCGGGG)	TargetScan Human	Moderate (predicted)	ATP8B3	ATP8B3	48.01
hsa-miR-663	miR-1908-5p (and other miRNAs w/seed GGCGGGG)	TargetScan Human	High (predicted)	BBS5	BBS5	152.909
hsa-miR-663	miR-1908-5p (and other miRNAs w/seed GGCGGGG)	TargetScan Human	Moderate (predicted)	BCL9L	BCL9L	364.132
hsa-miR-663	miR-1908-5p (and other miRNAs w/seed GGCGGGG)	TargetScan Human	High (predicted)	BEGAIN	BEGAIN	1165.78
hsa-miR-663	miR-1908-5p (and other miRNAs w/seed GGCGGGG)	TargetScan Human	Moderate (predicted)	BET1L	BET1L	520.372
hsa-miR-663	miR-1908-5p (and other miRNAs w/seed GGCGGGG)	TargetScan Human	Moderate (predicted)	GLTSCR1	BICRA	392.268
hsa-miR-663	miR-1908-5p (and other miRNAs w/seed GGCGGGG)	TargetScan Human	Moderate (predicted)	BLOC1S3	BLOC1S3	89.508
hsa-miR-663	miR-1908-5p (and other miRNAs w/seed GGCGGGG)	TargetScan Human	Moderate (predicted)	BRD4	BRD4	1338.24
hsa-miR-663	miR-1908-5p (and other miRNAs w/seed GGCGGGG)	TargetScan Human	Moderate (predicted)	BRSK2	BRSK2	540.223
hsa-miR-663	miR-1908-5p (and other miRNAs w/seed GGCGGGG)	TargetScan Human	Moderate (predicted)	C17orf62	C17orf62	495.428
hsa-miR-663	miR-1908-5p (and other miRNAs w/seed GGCGGGG)	TargetScan Human	High (predicted)	C1QL1	C1QL1	658.183
hsa-miR-663	miR-1908-5p (and other miRNAs w/seed GGCGGGG)	TargetScan Human	High (predicted)	C1QTNF6	C1QTNF6	285.327
hsa-miR-663	miR-1908-5p (and other miRNAs w/seed GGCGGGG)	TargetScan Human	High (predicted)	C20orf27	C20orf27	695.465
hsa-miR-663	miR-1908-5p (and other miRNAs w/seed GGCGGGG)	TargetScan Human	High (predicted)	C8orf82	C8orf82	251.743
hsa-miR-663	miR-1908-5p (and other miRNAs w/seed GGCGGGG)	TargetScan Human	Moderate (predicted)	C9orf7	CACFD1	169.468
hsa-miR-663	miR-1908-5p (and other miRNAs w/seed GGCGGGG)	TargetScan Human	Moderate (predicted)	CACNG7	CACNG7	1364.51
hsa-miR-663	miR-1908-5p (and other miRNAs w/seed GGCGGGG)	TargetScan Human	High (predicted)	CAMK2N2	CAMK2N2	553.091
hsa-miR-663	miR-1908-5p (and other miRNAs w/seed GGCGGGG)	TargetScan Human	High (predicted)	SOLH	CAPN15	527.148
hsa-miR-663	miR-1908-5p (and other miRNAs w/seed GGCGGGG)	TargetScan Human	High (predicted)	CARM1	CARM1	1165.89
hsa-miR-663	miR-1908-5p (and other miRNAs w/seed GGCGGGG)	TargetScan Human	Moderate (predicted)	CCDC120	CCDC120	243.97
hsa-miR-663	miR-1908-5p (and other miRNAs w/seed GGCGGGG)	TargetScan Human	Moderate (predicted)	CCDC124	CCDC124	1518.74
hsa-miR-663	miR-1908-5p (and other miRNAs w/seed GGCGGGG)	TargetScan Human	Moderate (predicted)	CDC42EP1	CDC42EP1	30.443
hsa-miR-663	miR-1908-5p (and other miRNAs w/seed GGCGGGG)	TargetScan Human	High (predicted)	C16orf5	CDIP1	660.25
hsa-miR-663	miR-1908-5p (and other miRNAs w/seed GGCGGGG)	TargetScan Human	Moderate (predicted)	CDK18	CDK18	119.151
hsa-miR-663	miR-1908-5p (and other miRNAs w/seed GGCGGGG)	TargetScan Human	Moderate (predicted)	CDK5R2	CDK5R2	704.236
hsa-miR-663	miR-1908-5p (and other miRNAs w/seed GGCGGGG)	TargetScan Human	Moderate (predicted)	CEBPA	CEBPA	29.276
hsa-miR-663	miR-1908-5p (and other miRNAs w/seed GGCGGGG)	TargetScan Human	Moderate (predicted)	CEBPB	CEBPB	153.073
hsa-miR-663	miR-1908-5p (and other miRNAs w/seed GGCGGGG)	TargetScan Human	High (predicted)	KIAA0284	CEP170B	183.733
hsa-miR-663	miR-1908-5p (and other miRNAs w/seed GGCGGGG)	TargetScan Human	Moderate (predicted)	CHRNB2	CHRNB2	491.754
hsa-miR-663	miR-1908-5p (and other miRNAs w/seed GGCGGGG)	TargetScan Human	Moderate (predicted)	CIB2	CIB2	506.365
hsa-miR-663	miR-1908-5p (and other miRNAs w/seed GGCGGGG)	TargetScan Human	Moderate (predicted)	CLDN9	CLDN9	29.72
hsa-miR-663	miR-1908-5p (and other miRNAs w/seed GGCGGGG)	TargetScan Human	High (predicted)	CMIP	CMIP	1463.42
hsa-miR-663	miR-1908-5p (and other miRNAs w/seed GGCGGGG)	TargetScan Human	Moderate (predicted)	CNIH2	CNIH2	702.001
hsa-miR-663	miR-1908-5p (and other miRNAs w/seed GGCGGGG)	TargetScan Human	High (predicted)	CNN2	CNN2	107.113
hsa-miR-663	miR-1908-5p (and other miRNAs w/seed GGCGGGG)	TargetScan Human	High (predicted)	CORO7	CORO7/CORO7-PAM16	155.795
hsa-miR-663	miR-1908-5p (and other miRNAs w/seed GGCGGGG)	TargetScan Human	High (predicted)	CPLX1	CPLX1	1195.34
hsa-miR-663	miR-1908-5p (and other miRNAs w/seed GGCGGGG)	TargetScan Human	Moderate (predicted)	CPNE5	CPNE5	18.707
hsa-miR-663	miR-1908-5p (and other miRNAs w/seed GGCGGGG)	TargetScan Human	High (predicted)	GLTPD1	CPTP	160.112
hsa-miR-663	miR-1908-5p (and other miRNAs w/seed GGCGGGG)	TargetScan Human	Moderate (predicted)	CRAT	CRAT	518.885
hsa-miR-663	miR-1908-5p (and other miRNAs w/seed GGCGGGG)	TargetScan Human	High (predicted)	CRTC1	CRTC1	324.895
hsa-miR-663	miR-1908-5p (and other miRNAs w/seed GGCGGGG)	TargetScan Human	High (predicted)	CSDC2	CSDC2	30.779
hsa-miR-663	miR-1908-5p (and other miRNAs w/seed GGCGGGG)	TargetScan Human	Moderate (predicted)	CSK	CSK	1142.88
hsa-miR-663	miR-1908-5p (and other miRNAs w/seed GGCGGGG)	TargetScan Human	Moderate (predicted)	CTDSP1	CTDSP1	506.148
hsa-miR-663	miR-1908-5p (and other miRNAs w/seed GGCGGGG)	TargetScan Human	Moderate (predicted)	CTF1	CTF1	45.62
hsa-miR-663	miR-1908-5p (and other miRNAs w/seed GGCGGGG)	TargetScan Human	High (predicted)	DAGLA	DAGLA	198.154
hsa-miR-663	miR-1908-5p (and other miRNAs w/seed GGCGGGG)	TargetScan Human	Moderate (predicted)	DAZAP2	DAZAP2	1864.36
hsa-miR-663	miR-1908-5p (and other miRNAs w/seed GGCGGGG)	TargetScan Human	Moderate (predicted)	DBNDD1	DBNDD1	1930.78
hsa-miR-663	miR-1908-5p (and other miRNAs w/seed GGCGGGG)	TargetScan Human	High (predicted)	DDA1	DDA1	601.633
hsa-miR-663	miR-1908-5p (and other miRNAs w/seed GGCGGGG)	TargetScan Human	High (predicted)	DENND1A	DENND1A	491.048
hsa-miR-663	miR-1908-5p (and other miRNAs w/seed GGCGGGG)	TargetScan Human	Moderate (predicted)	PTCHD2	DISP3	169.092
hsa-miR-663	miR-1908-5p (and other miRNAs w/seed GGCGGGG)	TargetScan Human	Moderate (predicted)	DLG4	DLG4	945.865
hsa-miR-663	miR-1908-5p (and other miRNAs w/seed GGCGGGG)	TargetScan Human	High (predicted)	DLGAP4	DLGAP4	1848.3
hsa-miR-663	miR-1908-5p (and other miRNAs w/seed GGCGGGG)	TargetScan Human	Moderate (predicted)	DMWD	DMWD	189.718
hsa-miR-663	miR-1908-5p (and other miRNAs w/seed GGCGGGG)	TargetScan Human	Moderate (predicted)	DPYSL4	DPYSL4	856.268
hsa-miR-663	miR-1908-5p (and other miRNAs w/seed GGCGGGG)	TargetScan Human	Moderate (predicted)	DPYSL5	DPYSL5	2480.61
hsa-miR-663	miR-1908-5p (and other miRNAs w/seed GGCGGGG)	TargetScan Human	Moderate (predicted)	DUSP7	DUSP7	449.203
hsa-miR-663	miR-1908-5p (and other miRNAs w/seed GGCGGGG)	TargetScan Human	High (predicted)	DUSP8	DUSP8	451.016
hsa-miR-663	miR-1908-5p (and other miRNAs w/seed GGCGGGG)	TargetScan Human	High (predicted)	EEF1A2	EEF1A2	6833.55
hsa-miR-663	miR-1908-5p (and other miRNAs w/seed GGCGGGG)	TargetScan Human	Moderate (predicted)	EFHD2	EFHD2	226.314
hsa-miR-663	miR-1908-5p (and other miRNAs w/seed GGCGGGG)	TargetScan Human	High (predicted)	EFNA5	EFNA5	648.856
hsa-miR-663	miR-1908-5p (and other miRNAs w/seed GGCGGGG)	TargetScan Human	Moderate (predicted)	EIF3L	EIF3L	10582.8
hsa-miR-663	miR-1908-5p (and other miRNAs w/seed GGCGGGG)	TargetScan Human	Moderate (predicted)	ELF4	ELF4	176.795
hsa-miR-663	miR-1908-5p (and other miRNAs w/seed GGCGGGG)	TargetScan Human	Moderate (predicted)	ELN	ELN	169.191
hsa-miR-663	miR-1908-5p (and other miRNAs w/seed GGCGGGG)	TargetScan Human	Moderate (predicted)	EMP3	EMP3	14.254
hsa-miR-663	miR-1908-5p (and other miRNAs w/seed GGCGGGG)	TargetScan Human	High (predicted)	EPB41L1	EPB41L1	1146.18
hsa-miR-663	miR-1908-5p (and other miRNAs w/seed GGCGGGG)	TargetScan Human	High (predicted)	AK025975	EPHB2	24.452
hsa-miR-663	miR-1908-5p (and other miRNAs w/seed GGCGGGG)	TargetScan Human	Moderate (predicted)	FAIM2	FAIM2	97.073
hsa-miR-663	miR-1908-5p (and other miRNAs w/seed GGCGGGG)	TargetScan Human	Moderate (predicted)	FAM193A	FAM193A	578.866
hsa-miR-663	miR-1908-5p (and other miRNAs w/seed GGCGGGG)	TargetScan Human	Moderate (predicted)	FAM213B	FAM213B	318.567
hsa-miR-663	miR-1908-5p (and other miRNAs w/seed GGCGGGG)	TargetScan Human	Moderate (predicted)	C17orf63	FAM222B	661.608
hsa-miR-663	miR-1908-5p (and other miRNAs w/seed GGCGGGG)	TargetScan Human	Moderate (predicted)	FAM89B	FAM89B	874.571
hsa-miR-663	miR-1908-5p (and other miRNAs w/seed GGCGGGG)	TargetScan Human	High (predicted)	FASN	FASN	2944.58
hsa-miR-663	miR-1908-5p (and other miRNAs w/seed GGCGGGG)	TargetScan Human	High (predicted)	FBXL16	FBXL16	1281.15
hsa-miR-663	miR-1908-5p (and other miRNAs w/seed GGCGGGG)	TargetScan Human	High (predicted)	FHL3	FHL3	400.983
hsa-miR-663	miR-1908-5p (and other miRNAs w/seed GGCGGGG)	TargetScan Human	Moderate (predicted)	FIZ1	FIZ1	271.217
hsa-miR-663	miR-1908-5p (and other miRNAs w/seed GGCGGGG)	TargetScan Human	High (predicted)	FKBP8	FKBP8	2495.56
hsa-miR-663	miR-1908-5p (and other miRNAs w/seed GGCGGGG)	TargetScan Human	Moderate (predicted)	FLRT1	FLRT1	45.585
hsa-miR-663	miR-1908-5p (and other miRNAs w/seed GGCGGGG)	TargetScan Human	Moderate (predicted)	FOSB	FOSB	39.846
hsa-miR-663	miR-1908-5p (and other miRNAs w/seed GGCGGGG)	TargetScan Human	Moderate (predicted)	FOXN4	FOXN4	477.253
hsa-miR-663	miR-1908-5p (and other miRNAs w/seed GGCGGGG)	TargetScan Human	Moderate (predicted)	FOXP4	FOXP4	868.837
hsa-miR-663	miR-1908-5p (and other miRNAs w/seed GGCGGGG)	TargetScan Human	High (predicted)	FOXRED2	FOXRED2	485.471
hsa-miR-663	miR-1908-5p (and other miRNAs w/seed GGCGGGG)	TargetScan Human	Moderate (predicted)	FSCN1	FSCN1	8980.22
hsa-miR-663	miR-1908-5p (and other miRNAs w/seed GGCGGGG)	TargetScan Human	High (predicted)	G6PD	G6PD	702.478
hsa-miR-663	miR-1908-5p (and other miRNAs w/seed GGCGGGG)	TargetScan Human	Moderate (predicted)	GDPD5	GDPD5	150.339
hsa-miR-663	miR-1908-5p (and other miRNAs w/seed GGCGGGG)	TargetScan Human	Moderate (predicted)	GIPC1	GIPC1	496.205
hsa-miR-663	miR-1908-5p (and other miRNAs w/seed GGCGGGG)	TargetScan Human	High (predicted)	GNAI2	GNAI2	1732.31
hsa-miR-663	miR-1908-5p (and other miRNAs w/seed GGCGGGG)	TargetScan Human	Moderate (predicted)	GNAO1	GNAO1	2539.02
hsa-miR-663	miR-1908-5p (and other miRNAs w/seed GGCGGGG)	TargetScan Human	High (predicted)	GNG7	GNG7	212.713
hsa-miR-663	miR-1908-5p (and other miRNAs w/seed GGCGGGG)	TargetScan Human	Moderate (predicted)	GPC1	GPC1	253.785
hsa-miR-663	miR-1908-5p (and other miRNAs w/seed GGCGGGG)	TargetScan Human	High (predicted)	GRIN1	GRIN1	182.407
hsa-miR-663	miR-1908-5p (and other miRNAs w/seed GGCGGGG)	TargetScan Human	High (predicted)	GRIN2D	GRIN2D	43.003
hsa-miR-663	miR-1908-5p (and other miRNAs w/seed GGCGGGG)	TargetScan Human	High (predicted)	GRINA	GRINA	1006.21
hsa-miR-663	miR-1908-5p (and other miRNAs w/seed GGCGGGG)	TargetScan Human	High (predicted)	ADRBK1	GRK2	731.501
hsa-miR-663	miR-1908-5p (and other miRNAs w/seed GGCGGGG)	TargetScan Human	High (predicted)	GRM4	GRM4	21.486
hsa-miR-663	miR-1908-5p (and other miRNAs w/seed GGCGGGG)	TargetScan Human	Moderate (predicted)	GSK3A	GSK3A	1282.05
hsa-miR-663	miR-1908-5p (and other miRNAs w/seed GGCGGGG)	TargetScan Human	High (predicted)	H2AFX	H2AFX	2739.38
hsa-miR-663	miR-1908-5p (and other miRNAs w/seed GGCGGGG)	TargetScan Human	Moderate (predicted)	H6PD	H6PD	377.827
hsa-miR-663	miR-1908-5p (and other miRNAs w/seed GGCGGGG)	TargetScan Human	Moderate (predicted)	HCFC1	HCFC1	1829.59
hsa-miR-663	miR-1908-5p (and other miRNAs w/seed GGCGGGG)	TargetScan Human	High (predicted)	HCN2	HCN2	385.977
hsa-miR-663	miR-1908-5p (and other miRNAs w/seed GGCGGGG)	TargetScan Human	High (predicted)	HDAC10	HDAC10	210.078
hsa-miR-663	miR-1908-5p (and other miRNAs w/seed GGCGGGG)	TargetScan Human	High (predicted)	HHLA3	HHLA3	138.266
hsa-miR-663	miR-1908-5p (and other miRNAs w/seed GGCGGGG)	TargetScan Human	Moderate (predicted)	HMGA1	HMGA1	9356.75
hsa-miR-663	miR-1908-5p (and other miRNAs w/seed GGCGGGG)	TargetScan Human	High (predicted)	HOXC10	HOXC10	11.105
hsa-miR-663	miR-1908-5p (and other miRNAs w/seed GGCGGGG)	TargetScan Human	High (predicted)	HRH3	HRH3	156.056
hsa-miR-663	miR-1908-5p (and other miRNAs w/seed GGCGGGG)	TargetScan Human	High (predicted)	HSPB1	HSPB1	3304.49
hsa-miR-663	miR-1908-5p (and other miRNAs w/seed GGCGGGG)	TargetScan Human	High (predicted)	IGF2	IGF2	63.98
hsa-miR-663	miR-1908-5p (and other miRNAs w/seed GGCGGGG)	TargetScan Human	Moderate (predicted)	IGLON5	IGLON5	1694.82
hsa-miR-663	miR-1908-5p (and other miRNAs w/seed GGCGGGG)	TargetScan Human	High (predicted)	IQSEC2	IQSEC2	58.701
hsa-miR-663	miR-1908-5p (and other miRNAs w/seed GGCGGGG)	TargetScan Human	High (predicted)	IQSEC3	IQSEC3	123.907
hsa-miR-663	miR-1908-5p (and other miRNAs w/seed GGCGGGG)	TargetScan Human	High (predicted)	ITGB4	ITGB4	26.321
hsa-miR-663	miR-1908-5p (and other miRNAs w/seed GGCGGGG)	TargetScan Human	Moderate (predicted)	JUND	JUND	2646.56
hsa-miR-663	miR-1908-5p (and other miRNAs w/seed GGCGGGG)	TargetScan Human	Moderate (predicted)	KCNC1	KCNC1	393.443
hsa-miR-663	miR-1908-5p (and other miRNAs w/seed GGCGGGG)	TargetScan Human	Moderate (predicted)	KCNC3	KCNC3	353.018
hsa-miR-663	miR-1908-5p (and other miRNAs w/seed GGCGGGG)	TargetScan Human	Moderate (predicted)	KCNG1	KCNG1	342.365
hsa-miR-663	miR-1908-5p (and other miRNAs w/seed GGCGGGG)	TargetScan Human	Moderate (predicted)	KCNN1	KCNN1	170.765
hsa-miR-663	miR-1908-5p (and other miRNAs w/seed GGCGGGG)	TargetScan Human	High (predicted)	KIAA0040	KIAA0040	31.535
hsa-miR-663	miR-1908-5p (and other miRNAs w/seed GGCGGGG)	TargetScan Human	High (predicted)	KIF18B	KIF18B	1536.06
hsa-miR-663	miR-1908-5p (and other miRNAs w/seed GGCGGGG)	TargetScan Human	High (predicted)	KIF21B	KIF21B	130.239
hsa-miR-663	miR-1908-5p (and other miRNAs w/seed GGCGGGG)	TargetScan Human	High (predicted)	KLC2	KLC2	685.411
hsa-miR-663	miR-1908-5p (and other miRNAs w/seed GGCGGGG)	TargetScan Human	Moderate (predicted)	KLF16	KLF16	215.115
hsa-miR-663	miR-1908-5p (and other miRNAs w/seed GGCGGGG)	TargetScan Human	Moderate (predicted)	KLF7	KLF7	80.656
hsa-miR-663	miR-1908-5p (and other miRNAs w/seed GGCGGGG)	TargetScan Human	Moderate (predicted)	LBH	LBH	57.555
hsa-miR-663	miR-1908-5p (and other miRNAs w/seed GGCGGGG)	TargetScan Human	Moderate (predicted)	LDLRAP1	LDLRAP1	37.727
hsa-miR-663	miR-1908-5p (and other miRNAs w/seed GGCGGGG)	TargetScan Human	High (predicted)	LDOC1	LDOC1	423.821
hsa-miR-663	miR-1908-5p (and other miRNAs w/seed GGCGGGG)	TargetScan Human	Moderate (predicted)	LHPP	LHPP	119.128
hsa-miR-663	miR-1908-5p (and other miRNAs w/seed GGCGGGG)	TargetScan Human	High (predicted)	LINGO1	LINGO1	527.509
hsa-miR-663	miR-1908-5p (and other miRNAs w/seed GGCGGGG)	TargetScan Human	High (predicted)	LMTK3	LMTK3	295.503
hsa-miR-663	miR-1908-5p (and other miRNAs w/seed GGCGGGG)	TargetScan Human	Moderate (predicted)	LPIN2	LPIN2	353.963
hsa-miR-663	miR-1908-5p (and other miRNAs w/seed GGCGGGG)	TargetScan Human	Moderate (predicted)	LRCH4	LRCH4	512.794
hsa-miR-663	miR-1908-5p (and other miRNAs w/seed GGCGGGG)	TargetScan Human	High (predicted)	LRRC4B	LRRC4B	1102.57
hsa-miR-663	miR-1908-5p (and other miRNAs w/seed GGCGGGG)	TargetScan Human	Moderate (predicted)	LRRC8A	LRRC8A	679.66
hsa-miR-663	miR-1908-5p (and other miRNAs w/seed GGCGGGG)	TargetScan Human	Moderate (predicted)	LY6G5B	LY6G5B	151.558
hsa-miR-663	miR-1908-5p (and other miRNAs w/seed GGCGGGG)	TargetScan Human	Moderate (predicted)	MAP1LC3A	MAP1LC3A	413.519
hsa-miR-663	miR-1908-5p (and other miRNAs w/seed GGCGGGG)	TargetScan Human	Moderate (predicted)	MAP2K2	MAP2K2	1868.48
hsa-miR-663	miR-1908-5p (and other miRNAs w/seed GGCGGGG)	TargetScan Human	Moderate (predicted)	MAP3K10	MAP3K10	330.28
hsa-miR-663	miR-1908-5p (and other miRNAs w/seed GGCGGGG)	TargetScan Human	Moderate (predicted)	MAPK3	MAPK3	619.018
hsa-miR-663	miR-1908-5p (and other miRNAs w/seed GGCGGGG)	TargetScan Human	Moderate (predicted)	MARVELD1	MARVELD1	1211.42
hsa-miR-663	miR-1908-5p (and other miRNAs w/seed GGCGGGG)	TargetScan Human	Moderate (predicted)	MED15	MED15	1474.65
hsa-miR-663	miR-1908-5p (and other miRNAs w/seed GGCGGGG)	TargetScan Human	Moderate (predicted)	MEN1	MEN1	1146.9
hsa-miR-663	miR-1908-5p (and other miRNAs w/seed GGCGGGG)	TargetScan Human	Moderate (predicted)	MFSD2B	MFSD2B	4.56
hsa-miR-663	miR-1908-5p (and other miRNAs w/seed GGCGGGG)	TargetScan Human	Moderate (predicted)	MGAT4B	MGAT4B	1634.46
hsa-miR-663	miR-1908-5p (and other miRNAs w/seed GGCGGGG)	TargetScan Human	High (predicted)	MKNK2	MKNK2	204.785
hsa-miR-663	miR-1908-5p (and other miRNAs w/seed GGCGGGG)	TargetScan Human	Moderate (predicted)	MMP15	MMP15	290.355
hsa-miR-663	miR-1908-5p (and other miRNAs w/seed GGCGGGG)	TargetScan Human	Moderate (predicted)	MMP24	MMP24	522.705
hsa-miR-663	miR-1908-5p (and other miRNAs w/seed GGCGGGG)	TargetScan Human	High (predicted)	MNT	MNT	183.077
hsa-miR-663	miR-1908-5p (and other miRNAs w/seed GGCGGGG)	TargetScan Human	High (predicted)	MRPL4	MRPL4	472.64
hsa-miR-663	miR-1908-5p (and other miRNAs w/seed GGCGGGG)	TargetScan Human	High (predicted)	MTA1	MTA1	4611.63
hsa-miR-663	miR-1908-5p (and other miRNAs w/seed GGCGGGG)	TargetScan Human	High (predicted)	MTSS1L	MTSS1L	1114.26
hsa-miR-663	miR-1908-5p (and other miRNAs w/seed GGCGGGG)	TargetScan Human	Moderate (predicted)	FAM125B	MVB12B	376.569
hsa-miR-663	miR-1908-5p (and other miRNAs w/seed GGCGGGG)	TargetScan Human	Moderate (predicted)	MVK	MVK	313.37
hsa-miR-663	miR-1908-5p (and other miRNAs w/seed GGCGGGG)	TargetScan Human	Moderate (predicted)	MYADM	MYADM	586.478
hsa-miR-663	miR-1908-5p (and other miRNAs w/seed GGCGGGG)	TargetScan Human	Moderate (predicted)	NAA60	NAA60	432.361
hsa-miR-663	miR-1908-5p (and other miRNAs w/seed GGCGGGG)	TargetScan Human	Moderate (predicted)	NACC1	NACC1	589.066
hsa-miR-663	miR-1908-5p (and other miRNAs w/seed GGCGGGG)	TargetScan Human	Moderate (predicted)	NCKAP5L	NCKAP5L	657.694
hsa-miR-663	miR-1908-5p (and other miRNAs w/seed GGCGGGG)	TargetScan Human	High (predicted)	NCS1	NCS1	1357.81
hsa-miR-663	miR-1908-5p (and other miRNAs w/seed GGCGGGG)	TargetScan Human	High (predicted)	NF2	NF2	1120.27
hsa-miR-663	miR-1908-5p (and other miRNAs w/seed GGCGGGG)	TargetScan Human	High (predicted)	NFIC	NFIC	380.986
hsa-miR-663	miR-1908-5p (and other miRNAs w/seed GGCGGGG)	TargetScan Human	High (predicted)	NFIX	NFIX	781.635
hsa-miR-663	miR-1908-5p (and other miRNAs w/seed GGCGGGG)	TargetScan Human	Moderate (predicted)	NGFR	NGFR	444.892
hsa-miR-663	miR-1908-5p (and other miRNAs w/seed GGCGGGG)	TargetScan Human	High (predicted)	NKIRAS2	NKIRAS2	1355.75
hsa-miR-663	miR-1908-5p (and other miRNAs w/seed GGCGGGG)	TargetScan Human	Moderate (predicted)	NPTX2	NPTX2	552.306
hsa-miR-663	miR-1908-5p (and other miRNAs w/seed GGCGGGG)	TargetScan Human	High (predicted)	NPW	NPW	233.11
hsa-miR-663	miR-1908-5p (and other miRNAs w/seed GGCGGGG)	TargetScan Human	High (predicted)	NRARP	NRARP	385.162
hsa-miR-663	miR-1908-5p (and other miRNAs w/seed GGCGGGG)	TargetScan Human	High (predicted)	NRGN	NRGN	536.045
hsa-miR-663	miR-1908-5p (and other miRNAs w/seed GGCGGGG)	TargetScan Human	Moderate (predicted)	NUDT19	NUDT19	419.901
hsa-miR-663	miR-1908-5p (and other miRNAs w/seed GGCGGGG)	TargetScan Human	Moderate (predicted)	NXN	NXN	393.707
hsa-miR-663	miR-1908-5p (and other miRNAs w/seed GGCGGGG)	TargetScan Human	High (predicted)	NXPH4	NXPH4	30.054
hsa-miR-663	miR-1908-5p (and other miRNAs w/seed GGCGGGG)	TargetScan Human	Moderate (predicted)	PACSIN1	PACSIN1	13.233
hsa-miR-663	miR-1908-5p (and other miRNAs w/seed GGCGGGG)	TargetScan Human	High (predicted)	PAK4	PAK4	1138.9
hsa-miR-663	miR-1908-5p (and other miRNAs w/seed GGCGGGG)	TargetScan Human	Moderate (predicted)	PALM	PALM	1312.63
hsa-miR-663	miR-1908-5p (and other miRNAs w/seed GGCGGGG)	TargetScan Human	High (predicted)	PAX2	PAX2	9.766
hsa-miR-663	miR-1908-5p (and other miRNAs w/seed GGCGGGG)	TargetScan Human	Moderate (predicted)	PCDHB11	PCDHB11	12.229
hsa-miR-663	miR-1908-5p (and other miRNAs w/seed GGCGGGG)	TargetScan Human	Moderate (predicted)	PDE4A	PDE4A	24.247
hsa-miR-663	miR-1908-5p (and other miRNAs w/seed GGCGGGG)	TargetScan Human	High (predicted)	PHACTR1	PHACTR1	76.003
hsa-miR-663	miR-1908-5p (and other miRNAs w/seed GGCGGGG)	TargetScan Human	High (predicted)	PHF12	PHF12	746.638
hsa-miR-663	miR-1908-5p (and other miRNAs w/seed GGCGGGG)	TargetScan Human	High (predicted)	PIP5K1C	PIP5K1C	530.137
hsa-miR-663	miR-1908-5p (and other miRNAs w/seed GGCGGGG)	TargetScan Human	Moderate (predicted)	PLEKHO2	PLEKHO2	287.827
hsa-miR-663	miR-1908-5p (and other miRNAs w/seed GGCGGGG)	TargetScan Human	Moderate (predicted)	PLOD3	PLOD3	1093.88
hsa-miR-663	miR-1908-5p (and other miRNAs w/seed GGCGGGG)	TargetScan Human	Moderate (predicted)	PLXNA4	PLXNA4	99.609
hsa-miR-663	miR-1908-5p (and other miRNAs w/seed GGCGGGG)	TargetScan Human	Moderate (predicted)	PNPLA2	PNPLA2	638.352
hsa-miR-663	miR-1908-5p (and other miRNAs w/seed GGCGGGG)	TargetScan Human	High (predicted)	PPDPF	PPDPF	4384.9
hsa-miR-663	miR-1908-5p (and other miRNAs w/seed GGCGGGG)	TargetScan Human	Moderate (predicted)	PRDM8	PRDM8	269.51
hsa-miR-663	miR-1908-5p (and other miRNAs w/seed GGCGGGG)	TargetScan Human	Moderate (predicted)	PRKAR1B	PRKAR1B	586.611
hsa-miR-663	miR-1908-5p (and other miRNAs w/seed GGCGGGG)	TargetScan Human	Moderate (predicted)	PRR12	PRR12	662.577
hsa-miR-663	miR-1908-5p (and other miRNAs w/seed GGCGGGG)	TargetScan Human	High (predicted)	PRRT2	PRRT2	263.111
hsa-miR-663	miR-1908-5p (and other miRNAs w/seed GGCGGGG)	TargetScan Human	High (predicted)	PTPN18	PTPN18	636.161
hsa-miR-663	miR-1908-5p (and other miRNAs w/seed GGCGGGG)	TargetScan Human	Moderate (predicted)	PTPN9	PTPN9	792.008
hsa-miR-663	miR-1908-5p (and other miRNAs w/seed GGCGGGG)	TargetScan Human	High (predicted)	RAB11B	RAB11B	662.235
hsa-miR-663	miR-1908-5p (and other miRNAs w/seed GGCGGGG)	TargetScan Human	Moderate (predicted)	RAB36	RAB36	31.214
hsa-miR-663	miR-1908-5p (and other miRNAs w/seed GGCGGGG)	TargetScan Human	High (predicted)	RAB3A	RAB3A	678.786
hsa-miR-663	miR-1908-5p (and other miRNAs w/seed GGCGGGG)	TargetScan Human	High (predicted)	RASD2	RASD2	33.458
hsa-miR-663	miR-1908-5p (and other miRNAs w/seed GGCGGGG)	TargetScan Human	Moderate (predicted)	RASL10B	RASL10B	375.715
hsa-miR-663	miR-1908-5p (and other miRNAs w/seed GGCGGGG)	TargetScan Human	High (predicted)	RBPMS2	RBPMS2	224.2
hsa-miR-663	miR-1908-5p (and other miRNAs w/seed GGCGGGG)	TargetScan Human	Moderate (predicted)	REEP2	REEP2	1521.5
hsa-miR-663	miR-1908-5p (and other miRNAs w/seed GGCGGGG)	TargetScan Human	Moderate (predicted)	REPIN1	REPIN1	1505.03
hsa-miR-663	miR-1908-5p (and other miRNAs w/seed GGCGGGG)	TargetScan Human	High (predicted)	RFX1	RFX1	322.818
hsa-miR-663	miR-1908-5p (and other miRNAs w/seed GGCGGGG)	TargetScan Human	High (predicted)	RGMA	RGMA	48.047
hsa-miR-663	miR-1908-5p (and other miRNAs w/seed GGCGGGG)	TargetScan Human	High (predicted)	RHBDD1	RHBDD1	216.104
hsa-miR-663	miR-1908-5p (and other miRNAs w/seed GGCGGGG)	TargetScan Human	Moderate (predicted)	RPH3AL	RPH3AL	20.404
hsa-miR-663	miR-1908-5p (and other miRNAs w/seed GGCGGGG)	TargetScan Human	Moderate (predicted)	RTBDN	RTBDN	76.529
hsa-miR-663	miR-1908-5p (and other miRNAs w/seed GGCGGGG)	TargetScan Human	Moderate (predicted)	RTN4R	RTN4R	86.267
hsa-miR-663	miR-1908-5p (and other miRNAs w/seed GGCGGGG)	TargetScan Human	Moderate (predicted)	S1PR2	S1PR2	187.571
hsa-miR-663	miR-1908-5p (and other miRNAs w/seed GGCGGGG)	TargetScan Human	High (predicted)	SBK1	SBK1	2020.51
hsa-miR-663	miR-1908-5p (and other miRNAs w/seed GGCGGGG)	TargetScan Human	Moderate (predicted)	SCAMP2	SCAMP2	283.661
hsa-miR-663	miR-1908-5p (and other miRNAs w/seed GGCGGGG)	TargetScan Human	High (predicted)	SCAMP4	SCAMP4	755.776
hsa-miR-663	miR-1908-5p (and other miRNAs w/seed GGCGGGG)	TargetScan Human	High (predicted)	SCRT1	SCRT1	273.484
hsa-miR-663	miR-1908-5p (and other miRNAs w/seed GGCGGGG)	TargetScan Human	Moderate (predicted)	SEMA3F	SEMA3F	132.879
hsa-miR-663	miR-1908-5p (and other miRNAs w/seed GGCGGGG)	TargetScan Human	Moderate (predicted)	SEMA6A	SEMA6A	424.967
hsa-miR-663	miR-1908-5p (and other miRNAs w/seed GGCGGGG)	TargetScan Human	High (predicted)	SERINC2	SERINC2	162.33
hsa-miR-663	miR-1908-5p (and other miRNAs w/seed GGCGGGG)	TargetScan Human	Moderate (predicted)	SETD1B	SETD1B	379.967
hsa-miR-663	miR-1908-5p (and other miRNAs w/seed GGCGGGG)	TargetScan Human	Moderate (predicted)	SEZ6	SEZ6	244.706
hsa-miR-663	miR-1908-5p (and other miRNAs w/seed GGCGGGG)	TargetScan Human	Moderate (predicted)	SGTA	SGTA	1377.56
hsa-miR-663	miR-1908-5p (and other miRNAs w/seed GGCGGGG)	TargetScan Human	High (predicted)	SH3GL1	SH3GL1	1491.91
hsa-miR-663	miR-1908-5p (and other miRNAs w/seed GGCGGGG)	TargetScan Human	Moderate (predicted)	SH3PXD2B	SH3PXD2B	604.691
hsa-miR-663	miR-1908-5p (and other miRNAs w/seed GGCGGGG)	TargetScan Human	Moderate (predicted)	SHISA7	SHISA7	49.96
hsa-miR-663	miR-1908-5p (and other miRNAs w/seed GGCGGGG)	TargetScan Human	High (predicted)	SIRT2	SIRT2	396.487
hsa-miR-663	miR-1908-5p (and other miRNAs w/seed GGCGGGG)	TargetScan Human	Moderate (predicted)	SIX2	SIX2	189.268
hsa-miR-663	miR-1908-5p (and other miRNAs w/seed GGCGGGG)	TargetScan Human	Moderate (predicted)	SIX5	SIX5	133.216
hsa-miR-663	miR-1908-5p (and other miRNAs w/seed GGCGGGG)	TargetScan Human	Moderate (predicted)	SKI	SKI	755.818
hsa-miR-663	miR-1908-5p (and other miRNAs w/seed GGCGGGG)	TargetScan Human	High (predicted)	SLC25A1	SLC25A1	1738.55
hsa-miR-663	miR-1908-5p (and other miRNAs w/seed GGCGGGG)	TargetScan Human	Moderate (predicted)	SLC25A22	SLC25A22	456.662
hsa-miR-663	miR-1908-5p (and other miRNAs w/seed GGCGGGG)	TargetScan Human	Moderate (predicted)	SLC29A4	SLC29A4	1420.87
hsa-miR-663	miR-1908-5p (and other miRNAs w/seed GGCGGGG)	TargetScan Human	High (predicted)	SLC2A4RG	SLC2A4RG	940.099
hsa-miR-663	miR-1908-5p (and other miRNAs w/seed GGCGGGG)	TargetScan Human	Moderate (predicted)	SLC43A2	SLC43A2	110.967
hsa-miR-663	miR-1908-5p (and other miRNAs w/seed GGCGGGG)	TargetScan Human	Moderate (predicted)	SLC7A5	SLC7A5	317.104
hsa-miR-663	miR-1908-5p (and other miRNAs w/seed GGCGGGG)	TargetScan Human	Moderate (predicted)	SMCR8	SMCR8	177.878
hsa-miR-663	miR-1908-5p (and other miRNAs w/seed GGCGGGG)	TargetScan Human	Moderate (predicted)	SNAPC2	SNAPC2	392.518
hsa-miR-663	miR-1908-5p (and other miRNAs w/seed GGCGGGG)	TargetScan Human	High (predicted)	SNCB	SNCB	211.943
hsa-miR-663	miR-1908-5p (and other miRNAs w/seed GGCGGGG)	TargetScan Human	Moderate (predicted)	SOBP	SOBP	163.26
hsa-miR-663	miR-1908-5p (and other miRNAs w/seed GGCGGGG)	TargetScan Human	High (predicted)	SORBS3	SORBS3	843.453
hsa-miR-663	miR-1908-5p (and other miRNAs w/seed GGCGGGG)	TargetScan Human	Moderate (predicted)	SOX12	SOX12	2365.11
hsa-miR-663	miR-1908-5p (and other miRNAs w/seed GGCGGGG)	TargetScan Human	High (predicted)	SP2	SP2	762.149
hsa-miR-663	miR-1908-5p (and other miRNAs w/seed GGCGGGG)	TargetScan Human	High (predicted)	SPRN	SPRN	15.599
hsa-miR-663	miR-1908-5p (and other miRNAs w/seed GGCGGGG)	TargetScan Human	Moderate (predicted)	SPRY4	SPRY4	330.841
hsa-miR-663	miR-1908-5p (and other miRNAs w/seed GGCGGGG)	TargetScan Human	High (predicted)	SRCIN1	SRCIN1	293.021
hsa-miR-663	miR-1908-5p (and other miRNAs w/seed GGCGGGG)	TargetScan Human	Moderate (predicted)	SRRM4	SRRM4	707.542
hsa-miR-663	miR-1908-5p (and other miRNAs w/seed GGCGGGG)	TargetScan Human	High (predicted)	ST3GAL2	ST3GAL2	294.55
hsa-miR-663	miR-1908-5p (and other miRNAs w/seed GGCGGGG)	TargetScan Human	Moderate (predicted)	STK40	STK40	395.3
hsa-miR-663	miR-1908-5p (and other miRNAs w/seed GGCGGGG)	TargetScan Human	High (predicted)	C1orf201	STPG1	167.415
hsa-miR-663	miR-1908-5p (and other miRNAs w/seed GGCGGGG)	TargetScan Human	Moderate (predicted)	STXBP1	STXBP1	4846.7
hsa-miR-663	miR-1908-5p (and other miRNAs w/seed GGCGGGG)	TargetScan Human	Moderate (predicted)	SUFU	SUFU	287.416
hsa-miR-663	miR-1908-5p (and other miRNAs w/seed GGCGGGG)	TargetScan Human	Moderate (predicted)	KIAA0247	SUSD6	133.682
hsa-miR-663	miR-1908-5p (and other miRNAs w/seed GGCGGGG)	TargetScan Human	Moderate (predicted)	SYT5	SYT5	87.497
hsa-miR-663	miR-1908-5p (and other miRNAs w/seed GGCGGGG)	TargetScan Human	High (predicted)	SYT7	SYT7	318.676
hsa-miR-663	miR-1908-5p (and other miRNAs w/seed GGCGGGG)	TargetScan Human	Moderate (predicted)	TAPBP	TAPBP	135.462
hsa-miR-663	miR-1908-5p (and other miRNAs w/seed GGCGGGG)	TargetScan Human	Moderate (predicted)	AK097283	TBC1D16	1375.75
hsa-miR-663	miR-1908-5p (and other miRNAs w/seed GGCGGGG)	TargetScan Human	Moderate (predicted)	TFAP2B	TFAP2B	4930.03
hsa-miR-663	miR-1908-5p (and other miRNAs w/seed GGCGGGG)	TargetScan Human	High (predicted)	TGFB1	TGFB1	240.613
hsa-miR-663	miR-1908-5p (and other miRNAs w/seed GGCGGGG)	TargetScan Human	Moderate (predicted)	TGFB1I1	TGFB1I1	188.88
hsa-miR-663	miR-1908-5p (and other miRNAs w/seed GGCGGGG)	TargetScan Human	Moderate (predicted)	THTPA	THTPA	232.81
hsa-miR-663	miR-1908-5p (and other miRNAs w/seed GGCGGGG)	TargetScan Human	Moderate (predicted)	TIMP2	TIMP2	7024.27
hsa-miR-663	miR-1908-5p (and other miRNAs w/seed GGCGGGG)	TargetScan Human	High (predicted)	TLX3	TLX3	272.908
hsa-miR-663	miR-1908-5p (and other miRNAs w/seed GGCGGGG)	TargetScan Human	Moderate (predicted)	TMEM222	TMEM222	512.59
hsa-miR-663	miR-1908-5p (and other miRNAs w/seed GGCGGGG)	TargetScan Human	Moderate (predicted)	TMUB1	TMUB1	986.947
hsa-miR-663	miR-1908-5p (and other miRNAs w/seed GGCGGGG)	TargetScan Human	Moderate (predicted)	TOM1L2	TOM1L2	403.369
hsa-miR-663	miR-1908-5p (and other miRNAs w/seed GGCGGGG)	TargetScan Human	Moderate (predicted)	TP53	TP53	894.833
hsa-miR-663	miR-1908-5p (and other miRNAs w/seed GGCGGGG)	TargetScan Human	Moderate (predicted)	TRIM62	TRIM62	77.52
hsa-miR-663	miR-1908-5p (and other miRNAs w/seed GGCGGGG)	TargetScan Human	Moderate (predicted)	TSKU	TSKU	193.63
hsa-miR-663	miR-1908-5p (and other miRNAs w/seed GGCGGGG)	TargetScan Human	Moderate (predicted)	TSPAN18	TSPAN18	726.11
hsa-miR-663	miR-1908-5p (and other miRNAs w/seed GGCGGGG)	TargetScan Human	Moderate (predicted)	TSPAN33	TSPAN33	393.094
hsa-miR-663	miR-1908-5p (and other miRNAs w/seed GGCGGGG)	TargetScan Human	High (predicted)	TTYH3	TTYH3	3918.32
hsa-miR-663	miR-1908-5p (and other miRNAs w/seed GGCGGGG)	TargetScan Human	High (predicted)	FAM100A	UBALD1	204.782
hsa-miR-663	miR-1908-5p (and other miRNAs w/seed GGCGGGG)	TargetScan Human	Moderate (predicted)	ULK1	ULK1	419.32
hsa-miR-663	miR-1908-5p (and other miRNAs w/seed GGCGGGG)	TargetScan Human	High (predicted)	USP11	USP11	3117.15
hsa-miR-663	miR-1908-5p (and other miRNAs w/seed GGCGGGG)	TargetScan Human	Moderate (predicted)	USP2	USP2	116.058
hsa-miR-663	miR-1908-5p (and other miRNAs w/seed GGCGGGG)	TargetScan Human	Moderate (predicted)	VAMP2	VAMP2	591.438
hsa-miR-663	miR-1908-5p (and other miRNAs w/seed GGCGGGG)	TargetScan Human	High (predicted)	WBP2	WBP2	1749.82
hsa-miR-663	miR-1908-5p (and other miRNAs w/seed GGCGGGG)	TargetScan Human	High (predicted)	WIPF3	WIPF3	232.23
hsa-miR-663	miR-1908-5p (and other miRNAs w/seed GGCGGGG)	TargetScan Human	High (predicted)	WNK2	WNK2	559.214
hsa-miR-663	miR-1908-5p (and other miRNAs w/seed GGCGGGG)	TargetScan Human	Moderate (predicted)	WNT4	WNT4	56.154
hsa-miR-663	miR-1908-5p (and other miRNAs w/seed GGCGGGG)	TargetScan Human	Moderate (predicted)	YPEL3	YPEL3	1070.69
hsa-miR-663	miR-1908-5p (and other miRNAs w/seed GGCGGGG)	TargetScan Human	Moderate (predicted)	ZBTB4	ZBTB4	406.098
hsa-miR-663	miR-1908-5p (and other miRNAs w/seed GGCGGGG)	TargetScan Human	High (predicted)	ZBTB45	ZBTB45	125.487
hsa-miR-663	miR-1908-5p (and other miRNAs w/seed GGCGGGG)	TargetScan Human	High (predicted)	ZBTB7A	ZBTB7A	158.94
hsa-miR-663	miR-1908-5p (and other miRNAs w/seed GGCGGGG)	TargetScan Human	Moderate (predicted)	ZC3H3	ZC3H3	349.942
hsa-miR-663	miR-1908-5p (and other miRNAs w/seed GGCGGGG)	TargetScan Human	Moderate (predicted)	ZDHHC12	ZDHHC12	324.844
hsa-miR-663	miR-1908-5p (and other miRNAs w/seed GGCGGGG)	TargetScan Human	Moderate (predicted)	ZDHHC8	ZDHHC8	747.472
hsa-miR-663	miR-1908-5p (and other miRNAs w/seed GGCGGGG)	TargetScan Human	Moderate (predicted)	ZFHX2	ZFHX2	126.654
hsa-miR-663	miR-1908-5p (and other miRNAs w/seed GGCGGGG)	TargetScan Human	High (predicted)	ZFPM1	ZFPM1	311.81
hsa-miR-663	miR-1908-5p (and other miRNAs w/seed GGCGGGG)	TargetScan Human	High (predicted)	ZNF275	ZNF275	269.891
hsa-miR-663	miR-1908-5p (and other miRNAs w/seed GGCGGGG)	TargetScan Human	High (predicted)	ZNF385A	ZNF385A	562.828
hsa-miR-663	miR-1908-5p (and other miRNAs w/seed GGCGGGG)	TargetScan Human	Moderate (predicted)	ZNF579	ZNF579	413.026
hsa-miR-663	miR-1908-5p (and other miRNAs w/seed GGCGGGG)	TargetScan Human	Moderate (predicted)	ZNF628	ZNF628	158.845
hsa-miR-663	miR-1908-5p (and other miRNAs w/seed GGCGGGG)	TargetScan Human	Moderate (predicted)	ZNF687	ZNF687	479.141
hsa-miR-663	miR-1908-5p (and other miRNAs w/seed GGCGGGG)	TargetScan Human	Moderate (predicted)	ZNF865	ZNF865	462.596
hsa-miR-663	miR-1908-5p (and other miRNAs w/seed GGCGGGG)	TargetScan Human	Moderate (predicted)	ZYX	ZYX	703.075
